# Supplementary material for: Drosophila anti-nematode and antibacterial immune regulators revealed by RNA-Seq
Source: BMC Genomics. 2015 Jul 11;16(1):519. doi: 10.1186/s12864-015-1690-2 (PMC4499211; doi:10.1186/s12864-015-1690-2)
Supplement: Additional file 2: — Gene lists corresponding to the KEGG and PANTHER pathway analysis for Drosophila wild-type adult flies infected by Heterorhabditis axenic or symbiotic nematodes or Photorhabdus bacteria at 12 and 30 h time-points. Gene identity and description corresponding to pathway categories (KEGG), which are shown in Fig. 2 (panels a, b and c) and Additional file 1: Figure S3. [file 12864_2015_1690_MOESM2_ESM.xlsx]

## Sheet: Photorhabdus_12_vs_Uninfected
KEGG DATABASE
Category	Term	Count	%	P Value	Genes
KEGG_PATHWAY	dme04080:Neuroactive ligand-receptor interaction	15	0.530786	1.97601e-05	FBGN0004573, FBGN0015001, FBGN0053517, FBGN0037408, FBGN0037546, FBGN0053513, FBGN0011582, FBGN0036934, FBGN0033932, FBGN0050361, FBGN0039354, FBGN0028961, FBGN0000037, FBGN0259231, FBGN0004168
KEGG_PATHWAY	dme00260:Glycine, serine and threonine metabolism	11	0.389243	0.000321868	FBGN0029823, FBGN0037684, FBGN0034276, FBGN0031428, FBGN0030597, FBGN0036208, FBGN0038074, FBGN0020764, FBGN0030592, FBGN0030591, FBGN0023129
KEGG_PATHWAY	dme00330:Arginine and proline metabolism	16	0.566171	0.0013723	FBGN0036793, FBGN0001125, FBGN0051524, FBGN0039784, FBGN0052201, FBGN0039783, FBGN0039782, FBGN0039052, FBGN0051015, FBGN0051014, FBGN0051017, FBGN0051016, FBGN0052199, FBGN0013307, FBGN0039780, FBGN0039616, FBGN0036799
KEGG_PATHWAY	dme00980:Metabolism of xenobiotics by cytochrome P450	17	0.601557	0.00259279	FBGN0036620, FBGN0038886, FBGN0034335, FBGN0000640, FBGN0063493, FBGN0010043, FBGN0011693, FBGN0038083, FBGN0063495, FBGN0010038, FBGN0027073, FBGN0038029, FBGN0042137, FBGN0010226, FBGN0063499, FBGN0026755, FBGN0026756
KEGG_PATHWAY	dme00982:Drug metabolism	17	0.601557	0.00363228	FBGN0036620, FBGN0038886, FBGN0034335, FBGN0000640, FBGN0063493, FBGN0010043, FBGN0011693, FBGN0038083, FBGN0063495, FBGN0010038, FBGN0027073, FBGN0038029, FBGN0042137, FBGN0010226, FBGN0063499, FBGN0026755, FBGN0026756
KEGG_PATHWAY	dme00790:Folate biosynthesis	8	0.283086	0.0113048	FBGN0030041, FBGN0034711, FBGN0003162, FBGN0034710, FBGN0037083, FBGN0035619, FBGN0035620, FBGN0035964
KEGG_PATHWAY	dme00561:Glycerolipid metabolism	12	0.424628	0.0119545	FBGN0036183, FBGN0033999, FBGN0032271, FBGN0086254, FBGN0037163, FBGN0031428, FBGN0085413, FBGN0037167, FBGN0035476, FBGN0085390, FBGN0039344, FBGN0030162
KEGG_PATHWAY	dme04142:Lysosome	19	0.672328	0.0137652	FBGN0038613, FBGN0034427, FBGN0033431, FBGN0028668, FBGN0033836, FBGN0032067, FBGN0032066, FBGN0038507, FBGN0034665, FBGN0032069, FBGN0033763, FBGN0260746, FBGN0260475, FBGN0032192, FBGN0033933, FBGN0037396, FBGN0034168, FBGN0037397, FBGN0011672
KEGG_PATHWAY	dme00480:Glutathione metabolism	15	0.530786	0.014161	FBGN0051233, FBGN0034335, FBGN0034415, FBGN0010044, FBGN0063493, FBGN0010043, FBGN0063495, FBGN0010038, FBGN0040319, FBGN0038029, FBGN0010226, FBGN0063499, FBGN0039656, FBGN0013307, FBGN0011703
KEGG_PATHWAY	dme00511:Other glycan degradation	7	0.2477	0.0195119	FBGN0034665, FBGN0032069, FBGN0260746, FBGN0034427, FBGN0033431, FBGN0032067, FBGN0032066
KEGG_PATHWAY	dme00830:Retinol metabolism	9	0.318471	0.0576572	FBGN0011693, FBGN0036620, FBGN0038886, FBGN0038083, FBGN0027073, FBGN0042137, FBGN0000640, FBGN0026755, FBGN0026756
KEGG_PATHWAY	dme00903:Limonene and pinene degradation	16	0.566171	0.0817607	FBGN0015037, FBGN0031695, FBGN0038680, FBGN0015035, FBGN0001992, FBGN0015032, FBGN0041337, FBGN0032693, FBGN0023541, FBGN0033978, FBGN0038006, FBGN0025454, FBGN0030339, FBGN0033980, FBGN0035790, FBGN0036778
PANTHER DATABASE
Category	Term	Count	%	PValue	Genes
PANTHER_PATHWAY	P00012:Cadherin signaling pathway	18	0.636943	0.00104854	FBGN0024836, FBGN0038439, FBGN0039294, FBGN0053247, FBGN0001075, FBGN0036715, FBGN0053236, FBGN0053245, FBGN0053243, FBGN0053238, FBGN0000497, FBGN0026136, FBGN0053244, FBGN0053242, FBGN0004009, FBGN0053240, FBGN0016797, FBGN0015609, FBGN0031902, FBGN0031903, FBGN0010194
PANTHER_PATHWAY	P02727:Androgen/estrogene/progesterone biosynthesis	14	0.4954	0.0010724	FBGN0032265, FBGN0051871, FBGN0033999, FBGN0032271, FBGN0051872, FBGN0051810, FBGN0032275, FBGN0032615, FBGN0036996, FBGN0038067, FBGN0038068, FBGN0043825, FBGN0051091, FBGN0051809
PANTHER_PATHWAY	P00057:Wnt signaling pathway	30	1.06157	0.0353344	FBGN0024836, FBGN0039294, FBGN0053247, FBGN0010014, FBGN0001075, FBGN0036715, FBGN0053245, FBGN0001077, FBGN0053243, FBGN0000497, FBGN0053244, FBGN0053242, FBGN0003339, FBGN0052683, FBGN0032650, FBGN0004009, FBGN0053240, FBGN0016797, FBGN0000577, FBGN0065102, FBGN0015609, FBGN0031902, FBGN0031903, FBGN0031441, FBGN0038439, FBGN0053236, FBGN0053238, FBGN0026136, FBGN0011723, FBGN0260642, FBGN00039…
PANTHER_PATHWAY	P00027:Heterotrimeric G-protein signaling pathway-Gq alpha and Go alpha mediated pathway	11	0.389243	0.0482423	FBGN0039747, FBGN0015129, FBGN0085403, FBGN0037546, FBGN0053517, FBGN0036790, FBGN0035574, FBGN0261388, FBGN0036789, FBGN0000037, FBGN0011582
PANTHER_PATHWAY	P00033:Insulin/IGF pathway-protein kinase B signaling cascade	11	0.389243	0.0482423	FBGN0029504, FBGN0031086, FBGN0004567, FBGN0004895, FBGN0014143, FBGN0004897, FBGN0003366, FBGN0004896, FBGN0004898, FBGN0045759, FBGN0039937
PANTHER_PATHWAY	P00004:Alzheimer disease-presenilin pathway	14	0.4954	0.0611385	FBGN0051544, FBGN0032593, FBGN0037493, FBGN0066101, FBGN0039734, FBGN0033828, FBGN0051217, FBGN0004009, FBGN0016797, FBGN0052206, FBGN0031902, FBGN0010194, FBGN0031903, FBGN0023179
PANTHER_PATHWAY	P00026:Heterotrimeric G-protein signaling pathway-Gi alpha and Gs alpha mediated pathway	14	0.4954	0.0707219	FBGN0004573, FBGN0037546, FBGN0036790, FBGN0003301, FBGN0087012, FBGN0011582, FBGN0039747, FBGN0015129, FBGN0038980, FBGN0038653, FBGN0038063, FBGN0036789, FBGN0000037, FBGN0004168
PANTHER_PATHWAY	P00052:TGF-beta signaling pathway	15	0.530786	0.0946568	FBGN0029504, FBGN0004567, FBGN0005590, FBGN0004895, FBGN0014143, FBGN0004897, FBGN0004896, FBGN0000490, FBGN0039937, FBGN0003719, FBGN0031086, FBGN0029006, FBGN0004898, FBGN0045759, FBGN0046322

## Sheet: Axenic Heterorhabditis 30h
KEGG Category	ID	LFC	Description
dme00330:Arginine and proline metabolism	FBGN0051075	1.39284	Unknown
	FBGN0012036	0.580413	Aldehyde dehydrogenase [Source:FlyBase gene name;Acc:FBgn0012036]
	FBGN0037138	-0.622899	delta-1-Pyrroline-5-carboxylate dehydrogenase 1 [Source:FlyBase gene name;Acc:FBgn0037138]
	FBGN0036857	0.597217	Unknown
	FBGN0036403	0.986749	Unknown
	FBGN0022774	1.13289	Ornithine aminotransferase precursor [Source:FlyBase gene name;Acc:FBgn0022774]
	FBGN0051015	-1.20876	prolyl-4-hydroxylase-alpha PV [Source:FlyBase gene name;Acc:FBgn0051015]
	FBGN0051017	-1.16442	prolyl-4-hydroxylase-alpha NE3 [Source:FlyBase gene name;Acc:FBgn0051017]
	FBGN0051016	-1.21933	Unknown
	FBGN0013307	-0.981525	Ornithine decarboxylase 1 [Source:FlyBase gene name;Acc:FBgn0013307]
	FBGN0039616	-1.73013	Unknown
	FBGN0039049	-0.813298	Unknown
	FBGN0052351	0.756727	Sperm-Leucylaminopeptidase 2 [Source:FlyBase gene name;Acc:FBgn0052351]
	FBGN0036793	-1.06481	Unknown
	FBGN0001125	1.51195	Glutamate oxaloacetate transaminase 2 [Source:FlyBase gene name;Acc:FBgn0001125]
	FBGN0038516	0.665942	Unknown
	FBGN0032076	1.8735	Unknown
	FBGN0032077	1.8735	Unknown
	FBGN0051524	-1.47222	Unknown
	FBGN0052201	-1.01603	Unknown
	FBGN0039050	-0.909745	Unknown
	FBGN0039783	-1.59105	prolyl-4-hydroxylase-alpha NE2 [Source:FlyBase gene name;Acc:FBgn0039783]
	FBGN0039782	-1.13035	Unknown
	FBGN0039052	-0.859109	Unknown
	FBGN0039053	-2.01795	Unknown
	FBGN0001124	1.36457	Glutamate oxaloacetate transaminase 1 [Source:FlyBase gene name;Acc:FBgn0001124]
	FBGN0052199	-1.15778	Unknown
	FBGN0036799	-1.06481	Unknown
dme00903:Limonene and pinene degradation	FBGN0038236	-2.49447	Cyp313a1 [Source:FlyBase gene name;Acc:FBgn0038236]
	FBGN0034387	-0.60584	Cyp12b2 [Source:FlyBase gene name;Acc:FBgn0034387]
	FBGN0051075	1.39284	Unknown
	FBGN0037761	-2.11467	Unknown
	FBGN0031695	0.78621	Cyp4ac3 [Source:FlyBase gene name;Acc:FBgn0031695]
	FBGN0012036	0.580413	Aldehyde dehydrogenase [Source:FlyBase gene name;Acc:FBgn0012036]
	FBGN0038680	0.718147	Cyp12a5 [Source:FlyBase gene name;Acc:FBgn0038680]
	FBGN0031925	-2.41936	Cyp4d21 [Source:FlyBase gene name;Acc:FBgn0031925]
	FBGN0026619	-0.741907	Tafazzin [Source:FlyBase gene name;Acc:FBgn0026619]
	FBGN0037762	-1.4909	elongase F [Source:FlyBase gene name;Acc:FBgn0037762]
	FBGN0033397	-0.721594	Cyp4p3 [Source:FlyBase gene name;Acc:FBgn0033397]
	FBGN0037764	-1.91377	Unknown
	FBGN0036857	0.597217	Unknown
	FBGN0023541	-0.689602	Cyp4d14 [Source:FlyBase gene name;Acc:FBgn0023541]
	FBGN0032693	-0.589105	Cyp310a1 [Source:FlyBase gene name;Acc:FBgn0032693]
	FBGN0010019	-1.35768	Cytochrome P450-4g1 [Source:FlyBase gene name;Acc:FBgn0010019]
	FBGN0033775	1.1738	Cyp9h1 [Source:FlyBase gene name;Acc:FBgn0033775]
	FBGN0030339	-0.59875	Cyp28c1 [Source:FlyBase gene name;Acc:FBgn0030339]
	FBGN0039006	-0.619461	Cyp6d4 [Source:FlyBase gene name;Acc:FBgn0039006]
	FBGN0033979	0.638718	Cyp6a19 [Source:FlyBase gene name;Acc:FBgn0033979]
	FBGN0015037	-0.58693	Cytochrome P450-4p1 [Source:FlyBase gene name;Acc:FBgn0015037]
	FBGN0024188	-0.664904	separation anxiety [Source:FlyBase gene name;Acc:FBgn0024188]
	FBGN0015035	2.3226	Cytochrome P450-4e3 [Source:FlyBase gene name;Acc:FBgn0015035]
	FBGN0042175	1.5012	Unknown
	FBGN0031689	1.11854	Cyp28d1 [Source:FlyBase gene name;Acc:FBgn0031689]
	FBGN0034756	0.673109	Cyp6d2 [Source:FlyBase gene name;Acc:FBgn0034756]
	FBGN0041337	2.13687	Cyp309a2 [Source:FlyBase gene name;Acc:FBgn0041337]
	FBGN0030968	1.15837	Unknown
	FBGN0033879	0.676595	Unknown
	FBGN0003486	-1.18743	spook [Source:FlyBase gene name;Acc:FBgn0003486]
	FBGN0028940	1.64502	Cyp28a5 [Source:FlyBase gene name;Acc:FBgn0028940]
	FBGN0025454	1.17171	Cyp6g1 [Source:FlyBase gene name;Acc:FBgn0025454]
	FBGN0036778	-0.669444	Cyp312a1 [Source:FlyBase gene name;Acc:FBgn0036778]
	FBGN0039030	-1.22313	Unknown
	FBGN0013771	0.828498	Cytochrome P450-6a9 [Source:FlyBase gene name;Acc:FBgn0013771]
dme00360:Phenylalanine metabolism	FBGN0037761	-2.11467	Unknown
	FBGN0024188	-0.664904	separation anxiety [Source:FlyBase gene name;Acc:FBgn0024188]
	FBGN0010548	-0.712947	Aldehyde dehydrogenase type III [Source:FlyBase gene name;Acc:FBgn0010548]
	FBGN0026619	-0.741907	Tafazzin [Source:FlyBase gene name;Acc:FBgn0026619]
	FBGN0001125	1.51195	Glutamate oxaloacetate transaminase 2 [Source:FlyBase gene name;Acc:FBgn0001125]
	FBGN0037762	-1.4909	elongase F [Source:FlyBase gene name;Acc:FBgn0037762]
	FBGN0042175	1.5012	Unknown
	FBGN0037764	-1.91377	Unknown
	FBGN0036992	2.05883	Unknown
	FBGN0033518	0.769753	Peroxiredoxin 2540-2 [Source:FlyBase gene name;Acc:FBgn0033518]
	FBGN0001208	1.20865	Henna [Source:FlyBase gene name;Acc:FBgn0001208]
	FBGN0039030	-1.22313	Unknown
dme01040:Biosynthesis of unsaturated fatty acids	FBGN0038465	0.906155	Immune-regulated catalase [Source:FlyBase gene name;Acc:FBgn0038465]
	FBGN0001124	1.36457	Glutamate oxaloacetate transaminase 1 [Source:FlyBase gene name;Acc:FBgn0001124]
	FBGN0029924	1.45968	Unknown
	FBGN0034629	-0.906293	acyl-Coenzyme A oxidase at 57D distal [Source:FlyBase gene name;Acc:FBgn0034629]
	FBGN0032775	-0.949457	Unknown
	FBGN0038130	-1.27698	Unknown
	FBGN0029172	-1.10283	Fad2 [Source:FlyBase gene name;Acc:FBgn0029172]
	FBGN0031813	-1.18269	Unknown
	FBGN0039755	-1.9645	Unknown
	FBGN0032394	-1.14786	Unknown
	FBGN0039756	-1.33817	Unknown
	FBGN0035471	-1.78448	Sc2 [Source:FlyBase gene name;Acc:FBgn0035471]
	FBGN0039754	-1.22266	Unknown
dme00982:Drug metabolism	FBGN0010548	-0.712947	Aldehyde dehydrogenase type III [Source:FlyBase gene name;Acc:FBgn0010548]
	FBGN0000055	0.775455	Alcohol dehydrogenase [Source:FlyBase gene name;Acc:FBgn0000055]
	FBGN0000056	0.775455	Adh-related [Source:FlyBase gene name;Acc:FBgn0000056]
	FBGN0037697	1.04289	Unknown
	FBGN0040256	1.01179	Ugt86Dd [Source:FlyBase gene name;Acc:FBgn0040256]
	FBGN0010041	1.09992	Glutathione S transferase D5 [Source:FlyBase gene name;Acc:FBgn0010041]
	FBGN0042206	0.798822	Glutathione S transferase D10 [Source:FlyBase gene name;Acc:FBgn0042206]
	FBGN0063494	0.832309	Glutathione S transferase E6 [Source:FlyBase gene name;Acc:FBgn0063494]
	FBGN0010043	1.1281	Glutathione S transferase D7 [Source:FlyBase gene name;Acc:FBgn0010043]
	FBGN0010038	1.45018	Glutathione S transferase D2 [Source:FlyBase gene name;Acc:FBgn0010038]
	FBGN0025814	-1.57857	Microsomal glutathione S-transferase-like [Source:FlyBase gene name;Acc:FBgn0025814]
	FBGN0038029	-0.678872	Unknown
	FBGN0010039	-0.87633	Glutathione S transferase D3 [Source:FlyBase gene name;Acc:FBgn0010039]
	FBGN0033079	-0.610318	Flavin-containing monooxygenase 2 [Source:FlyBase gene name;Acc:FBgn0033079]
	FBGN0063499	-1.07488	Glutathione S transferase E10 [Source:FlyBase gene name;Acc:FBgn0063499]
	FBGN0032713	-0.587083	Unknown
	FBGN0040250	-0.68409	Ugt86Dj [Source:FlyBase gene name;Acc:FBgn0040250]
	FBGN0030484	0.90268	Unknown
	FBGN0038020	0.591029	Glutathione S transferase D9 [Source:FlyBase gene name;Acc:FBgn0038020]
	FBGN0040251	-1.51545	Ugt86Di [Source:FlyBase gene name;Acc:FBgn0040251]
	FBGN0026755	1.17402	UDP-glycosyltransferase 37b1 [Source:FlyBase gene name;Acc:FBgn0026755]
	FBGN0026756	0.802558	UDP-glycosyltransferase 37a1 [Source:FlyBase gene name;Acc:FBgn0026756]
dme00790:Folate biosynthesis	FBGN0032779	-0.855951	Unknown
	FBGN0051773	0.607941	Unknown
	FBGN0030041	-1.60777	Unknown
	FBGN0038845	-0.754943	Unknown
	FBGN0030661	0.818348	Unknown
	FBGN0052155	-1.48516	Unknown
	FBGN0033423	-1.18259	Unknown
	FBGN0004087	0.742671	Dihydrofolate reductase [Source:FlyBase gene name;Acc:FBgn0004087]
	FBGN0043791	-2.05159	Unknown
	FBGN0035619	-1.70168	Unknown
	FBGN0035620	-1.89893	Unknown
	FBGN0003141	-0.683739	purple [Source:FlyBase gene name;Acc:FBgn0003141]
dme00480:Glutathione metabolism	FBGN0051233	-1.95338	Unknown
	FBGN0052351	0.756727	Sperm-Leucylaminopeptidase 2 [Source:FlyBase gene name;Acc:FBgn0052351]
	FBGN0035915	0.587776	Sperm-Leucylaminopeptidase 1 [Source:FlyBase gene name;Acc:FBgn0035915]
	FBGN0037697	1.04289	Unknown
	FBGN0034415	-2.24536	Unknown
	FBGN0033868	0.732753	Sperm-Leucylaminopeptidase 7 [Source:FlyBase gene name;Acc:FBgn0033868]
	FBGN0010041	1.09992	Glutathione S transferase D5 [Source:FlyBase gene name;Acc:FBgn0010041]
	FBGN0042206	0.798822	Glutathione S transferase D10 [Source:FlyBase gene name;Acc:FBgn0042206]
	FBGN0063494	0.832309	Glutathione S transferase E6 [Source:FlyBase gene name;Acc:FBgn0063494]
	FBGN0010043	1.1281	Glutathione S transferase D7 [Source:FlyBase gene name;Acc:FBgn0010043]
	FBGN0011704	0.640794	Ribonucleoside diphosphate reductase small subunit [Source:FlyBase gene name;Acc:FBgn0011704]
	FBGN0010038	1.45018	Glutathione S transferase D2 [Source:FlyBase gene name;Acc:FBgn0010038]
	FBGN0025814	-1.57857	Microsomal glutathione S-transferase-like [Source:FlyBase gene name;Acc:FBgn0025814]
	FBGN0038029	-0.678872	Unknown
	FBGN0010039	-0.87633	Glutathione S transferase D3 [Source:FlyBase gene name;Acc:FBgn0010039]
	FBGN0063499	-1.07488	Glutathione S transferase E10 [Source:FlyBase gene name;Acc:FBgn0063499]
	FBGN0030484	0.90268	Unknown
	FBGN0013307	-0.981525	Ornithine decarboxylase 1 [Source:FlyBase gene name;Acc:FBgn0013307]
	FBGN0052064	0.771271	Sperm-Leucylaminopeptidase 4 [Source:FlyBase gene name;Acc:FBgn0052064]
	FBGN0038020	0.591029	Glutathione S transferase D9 [Source:FlyBase gene name;Acc:FBgn0038020]
	FBGN0011703	0.852089	Ribonucleoside diphosphate reductase large subunit [Source:FlyBase gene name;Acc:FBgn0011703]
dme00350:Tyrosine metabolism	FBGN0037761	-2.11467	Unknown
	FBGN0026619	-0.741907	Tafazzin [Source:FlyBase gene name;Acc:FBgn0026619]
	FBGN0024188	-0.664904	separation anxiety [Source:FlyBase gene name;Acc:FBgn0024188]
	FBGN0010548	-0.712947	Aldehyde dehydrogenase type III [Source:FlyBase gene name;Acc:FBgn0010548]
	FBGN0001125	1.51195	Glutamate oxaloacetate transaminase 2 [Source:FlyBase gene name;Acc:FBgn0001125]
	FBGN0000055	0.775455	Alcohol dehydrogenase [Source:FlyBase gene name;Acc:FBgn0000055]
	FBGN0037762	-1.4909	elongase F [Source:FlyBase gene name;Acc:FBgn0037762]
	FBGN0042175	1.5012	Unknown
	FBGN0000056	0.775455	Adh-related [Source:FlyBase gene name;Acc:FBgn0000056]
	FBGN0037697	1.04289	Unknown
	FBGN0037764	-1.91377	Unknown
	FBGN0261362	-1.30905	prophenol oxidase A1 [Source:FlyBase gene name;Acc:FBgn0261362]
	FBGN0036992	2.05883	Unknown
	FBGN0040211	1.72555	homogentisate 1,2-dioxygenase [Source:FlyBase gene name;Acc:FBgn0040211]
	FBGN0016013	0.732479	Fumarylacetoacetase [Source:FlyBase gene name;Acc:FBgn0016013]
	FBGN0039030	-1.22313	Unknown
	FBGN0001124	1.36457	Glutamate oxaloacetate transaminase 1 [Source:FlyBase gene name;Acc:FBgn0001124]
	FBGN0005626	-1.30494	pale [Source:FlyBase gene name;Acc:FBgn0005626]
dme00051:Fructose and mannose metabolism	FBGN0033203	0.788789	Unknown
	FBGN0033203	0.788789	Unknown
	FBGN0033377	0.744723	Phosphomannomutase 45A [Source:FlyBase gene name;Acc:FBgn0033377]
	FBGN0086254	0.694809	Unknown
	FBGN0022359	2.97429	Sorbitol dehydrogenase-2 [Source:FlyBase gene name;Acc:FBgn0022359]
	FBGN0029975	-0.762314	Unknown
	FBGN0001187	1.35144	Hexokinase C [Source:FlyBase gene name;Acc:FBgn0001187]
	FBGN0032820	0.641118	fructose-1,6-bisphosphatase [Source:FlyBase gene name;Acc:FBgn0032820]
	FBGN0024289	2.79796	Sorbitol dehydrogenase 1 [Source:FlyBase gene name;Acc:FBgn0024289]
	FBGN0036160	0.874966	Unknown
	FBGN0031661	-0.653828	GDP-mannose 4,6-dehydratase [Source:FlyBase gene name;Acc:FBgn0031661]
	FBGN0036161	0.738638	Unknown
	FBGN0042710	0.796748	Hex-t2 [Source:FlyBase gene name;Acc:FBgn0042710]
	FBGN0035476	2.82842	Unknown
dme00052:Galactose metabolism	FBGN0001089	0.622296	beta galactosidase [Source:FlyBase gene name;Acc:FBgn0001089]
	FBGN0086254	0.694809	Unknown
	FBGN0038619	0.803446	Unknown
	FBGN0001187	1.35144	Hexokinase C [Source:FlyBase gene name;Acc:FBgn0001187]
	FBGN0033297	1.55453	Maltase A8 [Source:FlyBase gene name;Acc:FBgn0033297]
	FBGN0033296	2.84087	Maltase A7 [Source:FlyBase gene name;Acc:FBgn0033296]
	FBGN0033294	0.851134	Maltase A4 [Source:FlyBase gene name;Acc:FBgn0033294]
	FBGN0042710	0.796748	Hex-t2 [Source:FlyBase gene name;Acc:FBgn0042710]
	FBGN0003076	1.07512	Phosphogluconate mutase [Source:FlyBase gene name;Acc:FBgn0003076]
	FBGN0035476	2.82842	Unknown
	FBGN0035147	0.870943	UDP-galactose 4'-epimerase [Source:FlyBase gene name;Acc:FBgn0035147]
	FBGN0032382	1.61643	Maltase B2 [Source:FlyBase gene name;Acc:FBgn0032382]
	FBGN0002571	1.70758	Maltase A3 [Source:FlyBase gene name;Acc:FBgn0002571]
	FBGN0032381	1.21175	Maltase B1 [Source:FlyBase gene name;Acc:FBgn0032381]
	FBGN0002570	1.05248	Maltase A1 [Source:FlyBase gene name;Acc:FBgn0002570]
dme00010:Glycolysis / Gluconeogenesis	FBGN0030525	0.723586	Unknown
	FBGN0051075	1.39284	Unknown
	FBGN0012036	0.580413	Aldehyde dehydrogenase [Source:FlyBase gene name;Acc:FBgn0012036]
	FBGN0010548	-0.712947	Aldehyde dehydrogenase type III [Source:FlyBase gene name;Acc:FBgn0010548]
	FBGN0000055	0.775455	Alcohol dehydrogenase [Source:FlyBase gene name;Acc:FBgn0000055]
	FBGN0043783	2.14006	Unknown
	FBGN0000056	0.775455	Adh-related [Source:FlyBase gene name;Acc:FBgn0000056]
	FBGN0052445	0.598905	Unknown
	FBGN0001187	1.35144	Hexokinase C [Source:FlyBase gene name;Acc:FBgn0001187]
	FBGN0032820	0.641118	fructose-1,6-bisphosphatase [Source:FlyBase gene name;Acc:FBgn0032820]
	FBGN0036857	0.597217	Unknown
	FBGN0036723	0.640947	Unknown
	FBGN0011270	0.902642	Pglym87 [Source:FlyBase gene name;Acc:FBgn0011270]
	FBGN0042710	0.796748	Hex-t2 [Source:FlyBase gene name;Acc:FBgn0042710]
	FBGN0003067	1.6463	Phosphoenolpyruvate carboxykinase [Source:FlyBase gene name;Acc:FBgn0003067]
	FBGN0003076	1.07512	Phosphogluconate mutase [Source:FlyBase gene name;Acc:FBgn0003076]
	FBGN0031462	0.798975	Unknown
	FBGN0003074	0.605575	Phosphoglucose isomerase [Source:FlyBase gene name;Acc:FBgn0003074]
	FBGN0034173	0.746679	Unknown
dme00500:Starch and sucrose metabolism	FBGN0034417	-1.09037	Unknown
	FBGN0038619	0.803446	Unknown
	FBGN0040256	1.01179	Ugt86Dd [Source:FlyBase gene name;Acc:FBgn0040256]
	FBGN0001187	1.35144	Hexokinase C [Source:FlyBase gene name;Acc:FBgn0001187]
	FBGN0033297	1.55453	Maltase A8 [Source:FlyBase gene name;Acc:FBgn0033297]
	FBGN0033296	2.84087	Maltase A7 [Source:FlyBase gene name;Acc:FBgn0033296]
	FBGN0033294	0.851134	Maltase A4 [Source:FlyBase gene name;Acc:FBgn0033294]
	FBGN0042710	0.796748	Hex-t2 [Source:FlyBase gene name;Acc:FBgn0042710]
	FBGN0003076	1.07512	Phosphogluconate mutase [Source:FlyBase gene name;Acc:FBgn0003076]
	FBGN0034121	0.597492	Unknown
	FBGN0032713	-0.587083	Unknown
	FBGN0032382	1.61643	Maltase B2 [Source:FlyBase gene name;Acc:FBgn0032382]
	FBGN0040250	-0.68409	Ugt86Dj [Source:FlyBase gene name;Acc:FBgn0040250]
	FBGN0003074	0.605575	Phosphoglucose isomerase [Source:FlyBase gene name;Acc:FBgn0003074]
	FBGN0032381	1.21175	Maltase B1 [Source:FlyBase gene name;Acc:FBgn0032381]
	FBGN0040251	-1.51545	Ugt86Di [Source:FlyBase gene name;Acc:FBgn0040251]
	FBGN0002571	1.70758	Maltase A3 [Source:FlyBase gene name;Acc:FBgn0002571]
	FBGN0026755	1.17402	UDP-glycosyltransferase 37b1 [Source:FlyBase gene name;Acc:FBgn0026755]
	FBGN0002570	1.05248	Maltase A1 [Source:FlyBase gene name;Acc:FBgn0002570]
	FBGN0026756	0.802558	UDP-glycosyltransferase 37a1 [Source:FlyBase gene name;Acc:FBgn0026756]
dme00360:Phenylalanine metabolism	FBGN0037761	-2.11467	Unknown
	FBGN0024188	-0.664904	separation anxiety [Source:FlyBase gene name;Acc:FBgn0024188]
	FBGN0010548	-0.712947	Aldehyde dehydrogenase type III [Source:FlyBase gene name;Acc:FBgn0010548]
	FBGN0026619	-0.741907	Tafazzin [Source:FlyBase gene name;Acc:FBgn0026619]
	FBGN0001125	1.51195	Glutamate oxaloacetate transaminase 2 [Source:FlyBase gene name;Acc:FBgn0001125]
	FBGN0037762	-1.4909	elongase F [Source:FlyBase gene name;Acc:FBgn0037762]
	FBGN0042175	1.5012	Unknown
	FBGN0037764	-1.91377	Unknown
	FBGN0036992	2.05883	Unknown
	FBGN0033518	0.769753	Peroxiredoxin 2540-2 [Source:FlyBase gene name;Acc:FBgn0033518]
	FBGN0001208	1.20865	Henna [Source:FlyBase gene name;Acc:FBgn0001208]
	FBGN0039030	-1.22313	Unknown
	FBGN0038465	0.906155	Immune-regulated catalase [Source:FlyBase gene name;Acc:FBgn0038465]
	FBGN0001124	1.36457	Glutamate oxaloacetate transaminase 1 [Source:FlyBase gene name;Acc:FBgn0001124]
dme00670:One carbon pool by folate	FBGN0010222	1.62072	NAD-dependent methylenetetrahydrofolate dehydrogenase [Source:FlyBase gene name;Acc:FBgn0010222]
	FBGN0029823	2.41845	Unknown
	FBGN0000053	3.01056	adenosine 3 [Source:FlyBase gene name;Acc:FBgn0000053]
	FBGN0032287	1.28344	Unknown
	FBGN0020385	2.39747	pugilist [Source:FlyBase gene name;Acc:FBgn0020385]
	FBGN0024920	0.734514	Ts [Source:FlyBase gene name;Acc:FBgn0024920]
	FBGN0004087	0.742671	Dihydrofolate reductase [Source:FlyBase gene name;Acc:FBgn0004087]
	FBGN0039241	3.25531	Unknown
dme00564:Glycerophospholipid metabolism	FBGN0037761	-2.11467	Unknown
	FBGN0027579	0.64059	Unknown
	FBGN0026619	-0.741907	Tafazzin [Source:FlyBase gene name;Acc:FBgn0026619]
	FBGN0024188	-0.664904	separation anxiety [Source:FlyBase gene name;Acc:FBgn0024188]
	FBGN0051683	1.29713	Unknown
	FBGN0037762	-1.4909	elongase F [Source:FlyBase gene name;Acc:FBgn0037762]
	FBGN0026576	-0.983494	Unknown
	FBGN0042175	1.5012	Unknown
	FBGN0033844	-0.737996	bb in a boxcar [Source:FlyBase gene name;Acc:FBgn0033844]
	FBGN0037764	-1.91377	Unknown
	FBGN0041342	0.821364	CTP:phosphocholine cytidylyltransferase 1 [Source:FlyBase gene name;Acc:FBgn0041342]
	FBGN0037167	2.31852	Unknown
	FBGN0037165	1.48632	Unknown
	FBGN0035231	0.97131	CTP:phosphocholine cytidylyltransferase 2 [Source:FlyBase gene name;Acc:FBgn0035231]
	FBGN0022160	-0.871795	Glycerophosphate oxidase-1 [Source:FlyBase gene name;Acc:FBgn0022160]
	FBGN0034141	-0.929108	Unknown
	FBGN0042138	-0.61354	Unknown
	FBGN0030013	2.16968	Unknown
	FBGN0034825	0.716538	Unknown
	FBGN0033170	0.710461	secretory Phospholipase A2 [Source:FlyBase gene name;Acc:FBgn0033170]
	FBGN0028848	0.603163	Unknown
	FBGN0039030	-1.22313	Unknown
	FBGN0036622	-0.953222	Unknown
	FBGN0036623	-0.756925	Unknown
dme00260:Glycineserine and threonine metabolism	FBGN0029823	2.41845	Unknown
	FBGN0037801	2.36498	Unknown
	FBGN0031148	0.660083	Cystathionine beta-synthase [Source:FlyBase gene name;Acc:FBgn0031148]
	FBGN0014427	1.32298	Unknown
	FBGN0032350	1.04694	Unknown
	FBGN0032287	1.28344	Unknown
	FBGN0034276	4.84753	Unknown
	FBGN0001112	-2.17078	Glucose dehydrogenase [Source:FlyBase gene name;Acc:FBgn0001112]
	FBGN0036208	1.1318	Unknown
	FBGN0038074	1.31126	Unknown
	FBGN0023129	1.22026	astray [Source:FlyBase gene name;Acc:FBgn0023129]
	FBGN0030589	-1.22945	Unknown

## Sheet: Symbiotic Heterorhabditis 30h
KEGG Category	ID	LFC	Description
dme00330:Arginine and proline metabolism	FBGN0052351	1.01579	Unknown
	FBGN0051075	0.900706	Unknown
	FBGN0035957	0.926982	Unknown
	FBGN0001125	1.102	Unknown
	FBGN0032076	1.0915	Unknown
	FBGN0032077	1.0915	Unknown
	FBGN0036403	1.10948	Ribosomal protein S28-like [Source:FlyBase gene name;Acc:FBgn0085211]
	FBGN0051524	-0.85385	Ecdysone-inducible gene E1 [Source:FlyBase gene name;Acc:FBgn0001253]
	FBGN0039782	-0.88998	Unknown
	FBGN0039052	-0.650018	Resistant to dieldrin [Source:FlyBase gene name;Acc:FBgn0004244]
	FBGN0051015	-1.4586	Unknown
	FBGN0039053	-1.35025	Unknown
	FBGN0038373	0.896818	Unknown
	FBGN0039071	0.827234	Unknown
	FBGN0051016	-0.688481	hector [Source:FlyBase gene name;Acc:FBgn0030437]
	FBGN0001124	0.735845	Unknown
	FBGN0013307	-1.29607	Unknown
	FBGN0039616	-0.814908	Unknown
dme00903:Limonene and pinene degradation	FBGN0038236	-1.29383	Unknown
	FBGN0051075	0.900706	Unknown
	FBGN0037761	-1.9324	Gustatory receptor 22b [Source:FlyBase gene name;Acc:FBgn0045500]
	FBGN0015714	0.634213	Maltase A2 [Source:FlyBase gene name;Acc:FBgn0002569]
	FBGN0031695	0.727634	Unknown
	FBGN0031925	-1.56008	Unknown
	FBGN0015035	2.60337	Unknown
	FBGN0037762	-0.847072	His2B:CG33868 [Source:FlyBase gene name;Acc:FBgn0053868]
	FBGN0034053	0.675286	Unknown
	FBGN0031689	0.669222	Unknown
	FBGN0037764	-1.17129	viriato [Source:FlyBase gene name;Acc:FBgn0052418]
	FBGN0041337	1.50655	Unknown
	FBGN0030968	0.669557	Unknown
	FBGN0010019	-0.859027	NtR [Source:FlyBase gene name;Acc:FBgn0029147]
	FBGN0003486	-0.998695	castor [Source:FlyBase gene name;Acc:FBgn0004878]
	FBGN0038007	-0.728811	karmoisin [Source:FlyBase gene name;Acc:FBgn0001296]
	FBGN0025454	0.982751	Troponin C isoform 4 [Source:FlyBase gene name;Acc:FBgn0033027]
	FBGN0030369	-0.685441	Unknown
	FBGN0038095	-0.901804	Unknown
	FBGN0033065	0.931197	Unknown
	FBGN0038076	-0.631504	Unknown
	FBGN0039030	-0.677044	Unknown
dme01040:Biosynthesis of unsaturated fatty acids	FBGN0034629	-1.13671	nyobe [Source:FlyBase gene name;Acc:FBgn0039852]
	FBGN0032775	-0.630163	viking [Source:FlyBase gene name;Acc:FBgn0016075]
	FBGN0029172	-0.987209	Wnt10 [Source:FlyBase gene name;Acc:FBgn0031903]
	FBGN0031813	-0.844412	Unknown
	FBGN0039755	-1.16024	Unknown
	FBGN0032394	-0.622009	Unknown
	FBGN0039756	-0.803987	eagle [Source:FlyBase gene name;Acc:FBgn0000560]
	FBGN0035471	-0.780829	rickets [Source:FlyBase gene name;Acc:FBgn0003255]
	FBGN0039754	-0.82101	Unknown
dme00982:Drug metabolism	FBGN0001149	0.738407	Unknown
	FBGN0000055	0.625565	Adh-related [Source:FlyBase gene name;Acc:FBgn0000056]
	FBGN0000056	0.625565	Unknown
	FBGN0040256	0.942579	sina homologue [Source:FlyBase gene name;Acc:FBgn0259794]
	FBGN0010041	0.822599	Unknown
	FBGN0042206	0.880605	Unknown
	FBGN0063494	0.786068	Unknown
	FBGN0063493	0.662704	Unknown
	FBGN0010043	1.3536	Unknown
	FBGN0063497	0.695601	Unknown
	FBGN0038083	0.742641	Unknown
	FBGN0063495	1.09562	Unknown
	FBGN0010038	1.63987	Unknown
	FBGN0025814	-0.652009	Unknown
	FBGN0063496	0.635312	Unknown
	FBGN0038029	-0.788534	Unknown
	FBGN0010226	1.0277	Unknown
	FBGN0010039	-0.821314	Accessory gland peptide 62F [Source:FlyBase gene name;Acc:FBgn0020509]
	FBGN0033079	-0.685441	Cyp318a1 [Source:FlyBase gene name;Acc:FBgn0030369]
	FBGN0040251	-0.703003	Unknown
	FBGN0026755	1.48448	Unknown
dme00790:Folate biosynthesis	FBGN0032779	-0.615906	bag of marbles [Source:FlyBase gene name;Acc:FBgn0000158]
	FBGN0051773	1.00317	Unknown
	FBGN0030041	-1.05931	miranda [Source:FlyBase gene name;Acc:FBgn0021776]
	FBGN0038845	-0.615194	Unknown
	FBGN0052155	-0.793383	Unknown
	FBGN0033423	-0.783173	spatzle 6 [Source:FlyBase gene name;Acc:FBgn0035056]
	FBGN0043791	-1.15941	Unknown
	FBGN0035619	-1.42417	Insulin-like peptide 4 [Source:FlyBase gene name;Acc:FBgn0044049]
	FBGN0035620	-1.79344	Unknown
dme00480:Glutathione metabolism	FBGN0259795	0.875902	Immune induced molecule 10 [Source:FlyBase gene name;Acc:FBgn0033835]
	FBGN0033868	0.955171	Unknown
	FBGN0010041	0.822599	Unknown
	FBGN0042206	0.880605	Unknown
	FBGN0010044	0.587823	Unknown
	FBGN0063494	0.786068	Unknown
	FBGN0063493	0.662704	Unknown
	FBGN0010043	1.3536	Unknown
	FBGN0063497	0.695601	Unknown
	FBGN0034132	0.813993	Unknown
	FBGN0063495	1.09562	Unknown
	FBGN0063496	0.635312	Unknown
	FBGN0013307	-1.29607	Unknown
	FBGN0052351	1.01579	Unknown
	FBGN0051233	-1.55391	Unknown
	FBGN0001149	0.738407	Unknown
	FBGN0035915	0.939479	Proteasome beta5R subunit [Source:FlyBase gene name;Acc:FBgn0034842]
	FBGN0037147	0.984466	Unknown
	FBGN0010038	1.63987	Unknown
	FBGN0025814	-0.652009	Unknown
	FBGN0038029	-0.788534	Unknown
	FBGN0010039	-0.821314	Accessory gland peptide 62F [Source:FlyBase gene name;Acc:FBgn0020509]
	FBGN0010226	1.0277	Unknown
	FBGN0052064	1.09908	Unknown
	FBGN0045770	1.00048	Unknown
dme00350:Tyrosine metabolism	FBGN0037761	-1.9324	Gustatory receptor 22b [Source:FlyBase gene name;Acc:FBgn0045500]
	FBGN0000422	1.11072	Unknown
	FBGN0037762	-0.847072	His2B:CG33868 [Source:FlyBase gene name;Acc:FBgn0053868]
	FBGN0001125	1.102	Unknown
	FBGN0000055	0.625565	Adh-related [Source:FlyBase gene name;Acc:FBgn0000056]
	FBGN0000056	0.625565	Unknown
	FBGN0037764	-1.17129	viriato [Source:FlyBase gene name;Acc:FBgn0052418]
	FBGN0261362	-0.756826	Unknown
	FBGN0036992	1.239	Unknown
	FBGN0040211	1.09808	Unknown
	FBGN0016013	0.602336	labial associated factor [Source:FlyBase gene name;Acc:FBgn0020280]
	FBGN0039030	-0.677044	Unknown
	FBGN0001124	0.735845	Unknown
dme00051:Fructose and mannose metabolism	FBGN0033203	0.646284	Unknown
	FBGN0033377	0.748628	Unknown
	FBGN0022359	1.30138	Unknown
	FBGN0029975	-0.706423	Unknown
	FBGN0001187	0.649261	Unknown
	FBGN0024289	2.15061	Maltase A7 [Source:FlyBase gene name;Acc:FBgn0033296]
	FBGN0036160	1.33008	Maltase A6 [Source:FlyBase gene name;Acc:FBgn0050360]
	FBGN0039425	1.06472	Unknown
	FBGN0036161	1.11764	Unknown
	FBGN0042711	0.928145	cAMP-dependent protein kinase 2 [Source:FlyBase gene name;Acc:FBgn0000274]
	FBGN0042710	0.930482	Unknown
	FBGN0035476	2.39645	Turandot M [Source:FlyBase gene name;Acc:FBgn0031701]
	FBGN0003071	0.587106	Glutathione S transferase D8 [Source:FlyBase gene name;Acc:FBgn0010044]
	FBGN0036941	0.926947	Unknown
dme00052:Galactose metabolism	FBGN0001089	0.641206	Unknown
	FBGN0001187	0.649261	Unknown
	FBGN0033297	1.20954	Unknown
	FBGN0002569	0.635041	Unknown
	FBGN0033296	2.19568	TweedleB [Source:FlyBase gene name;Acc:FBgn0039436]
	FBGN0033294	1.70271	Unknown
	FBGN0042711	0.928145	cAMP-dependent protein kinase 2 [Source:FlyBase gene name;Acc:FBgn0000274]
	FBGN0042710	0.930482	Unknown
	FBGN0260746	0.724471	Unknown
	FBGN0035476	2.39645	Turandot M [Source:FlyBase gene name;Acc:FBgn0031701]
	FBGN0002571	2.38581	Cuticular protein 65Av [Source:FlyBase gene name;Acc:FBgn0052405]
	FBGN0002570	1.02066	Unknown
	FBGN0003071	0.587106	Glutathione S transferase D8 [Source:FlyBase gene name;Acc:FBgn0010044]
dme00010:Glycolysis / Gluconeogenesis	FBGN0012034	-0.761662	Unknown
	FBGN0051075	0.900706	Unknown
	FBGN0030525	0.929001	Unknown
	FBGN0037115	0.84521	Unknown
	FBGN0000055	0.625565	Adh-related [Source:FlyBase gene name;Acc:FBgn0000056]
	FBGN0043783	1.2797	Unknown
	FBGN0033856	0.799261	glial cells missing [Source:FlyBase gene name;Acc:FBgn0014179]
	FBGN0000056	0.625565	Unknown
	FBGN0052445	0.902868	Unknown
	FBGN0001187	0.649261	Unknown
	FBGN0036723	0.77876	Unknown
	FBGN0011270	0.825736	FucTB [Source:FlyBase gene name;Acc:FBgn0032117]
	FBGN0039425	1.06472	Unknown
	FBGN0042711	0.928145	cAMP-dependent protein kinase 2 [Source:FlyBase gene name;Acc:FBgn0000274]
	FBGN0042710	0.930482	Unknown
	FBGN0003067	1.46122	Unknown
	FBGN0029722	0.894498	Unknown
	FBGN0032372	0.879872	Unknown
	FBGN0031462	0.892465	Unknown
	FBGN0003074	0.594383	Unknown
	FBGN0031451	0.618632	janus A [Source:FlyBase gene name;Acc:FBgn0001280]
	FBGN0034173	0.902926	Unknown
	FBGN0003071	0.587106	Glutathione S transferase D8 [Source:FlyBase gene name;Acc:FBgn0010044]
dme00980:Metabolism of xenobiotics by cytochrome P450	FBGN0001149	0.738407	Unknown
	FBGN0000055	0.625565	Adh-related [Source:FlyBase gene name;Acc:FBgn0000056]
	FBGN0000056	0.625565	Unknown
	FBGN0040256	0.942579	sina homologue [Source:FlyBase gene name;Acc:FBgn0259794]
	FBGN0010041	0.822599	Unknown
	FBGN0042206	0.880605	Unknown
	FBGN0063494	0.786068	Unknown
	FBGN0063493	0.662704	Unknown
	FBGN0010043	1.3536	Unknown
	FBGN0063497	0.695601	Unknown
	FBGN0038083	0.742641	Unknown
	FBGN0063495	1.09562	Unknown
	FBGN0010038	1.63987	Unknown
	FBGN0063496	0.635312	Unknown
	FBGN0025814	-0.652009	Unknown
	FBGN0038029	-0.788534	Unknown
	FBGN0010226	1.0277	Unknown
	FBGN0010039	-0.821314	Accessory gland peptide 62F [Source:FlyBase gene name;Acc:FBgn0020509]
	FBGN0040251	-0.703003	Unknown
	FBGN0026755	1.48448	Unknown
dme03050:Proteasome	FBGN0031442	0.875298	Unknown
	FBGN0037742	0.69857	Unknown
	FBGN0031443	0.908085	Unknown
	FBGN0036465	0.589765	Unknown
	FBGN0250843	-0.626028	nicotinic Acetylcholine Receptor alpha 96Aa [Source:FlyBase gene name;Acc:FBgn0000036]
	FBGN0017556	0.688949	globin 2 [Source:FlyBase gene name;Acc:FBgn0250846]
	FBGN0017557	0.630198	Unknown
	FBGN0051742	0.736869	Unknown
	FBGN0036224	1.13585	Unknown
	FBGN0037296	0.733784	Tubulin tyrosine ligase-like 3B [Source:FlyBase gene name;Acc:FBgn0031853]
	FBGN0029812	0.790315	corona [Source:FlyBase gene name;Acc:FBgn0038612]
	FBGN0039788	0.743337	Unknown
	FBGN0032492	1.04865	Unknown
	FBGN0023174	-0.597844	pipe [Source:FlyBase gene name;Acc:FBgn0003089]
	FBGN0034842	0.939951	Unknown
dme00620:Pyruvate metabolism	FBGN0029153	1.02351	Malic enzyme like-1 [Source:FlyBase gene name;Acc:FBgn0029154]
	FBGN0012034	-0.761662	Unknown
	FBGN0029155	0.962553	Unknown
	FBGN0037115	0.84521	Unknown
	FBGN0051075	0.900706	Unknown
	FBGN0029154	1.02351	Unknown
	FBGN0033856	0.799261	glial cells missing [Source:FlyBase gene name;Acc:FBgn0014179]
	FBGN0034127	1.11906	Unknown
	FBGN0036723	0.77876	Unknown
	FBGN0003067	1.46122	Unknown
	FBGN0029722	0.894498	Unknown
	FBGN0033893	1.00439	Unknown
	FBGN0036327	0.604273	Unknown
	FBGN0035476	2.39645	Turandot M [Source:FlyBase gene name;Acc:FBgn0031701]
	FBGN0036328	1.02638	Ubiquitin conjugating enzyme 84D [Source:FlyBase gene name;Acc:FBgn0017456]
	FBGN0031462	0.892465	Unknown
	FBGN0025115	1.17219	Unknown
	FBGN0031700	0.772749	Unknown
dme00020:Citrate cycle (TCA cycle)	FBGN0035240	0.657939	Gustatory receptor 59e [Source:FlyBase gene name;Acc:FBgn0041233]
	FBGN0038708	0.802744	Unknown
	FBGN0030975	1.68321	Unknown
	FBGN0051874	0.877852	Unknown
	FBGN0037988	0.854411	male sterile (3) K81 [Source:FlyBase gene name;Acc:FBgn0002838]
	FBGN0036162	0.733106	Unknown
	FBGN0035005	1.00488	Unknown
	FBGN0037643	0.740355	Unknown
	FBGN0020236	-0.644239	Unknown
	FBGN0036222	1.22093	Unknown
	FBGN0003067	1.46122	Unknown
	FBGN0035239	0.657939	Unknown
	FBGN0029722	0.894498	Unknown
	FBGN0036327	0.604273	Unknown
	FBGN0036328	1.02638	Ubiquitin conjugating enzyme 84D [Source:FlyBase gene name;Acc:FBgn0017456]
	FBGN0037860	0.711651	Unknown
	FBGN0052026	0.600512	Unknown
	FBGN0037862	0.902471	male fertility factor kl5 [Source:FlyBase gene name;Acc:FBgn0001315]
dme00910:Nitrogen metabolism	FBGN0039235	0.645834	Unknown
	FBGN0037646	-0.623364	Unknown
	FBGN0039486	-0.637003	Unknown
	FBGN0039071	0.827234	Unknown
	FBGN0041607	-1.41149	pepsinogen-like [Source:FlyBase gene name;Acc:FBgn0011822]
	FBGN0040628	-0.797467	Vitamin-K epoxide reductase [Source:FlyBase gene name;Acc:FBgn0053544]
	FBGN0033542	0.977127	Unknown
	FBGN0034560	1.18335	Unknown
	FBGN0038956	-0.894329	Odorant-binding protein 56a [Source:FlyBase gene name;Acc:FBgn0034468]
dme00360:Phenylalanine metabolism	FBGN0037761	-1.9324	Gustatory receptor 22b [Source:FlyBase gene name;Acc:FBgn0045500]
	FBGN0000422	1.11072	Unknown
	FBGN0001125	1.102	Unknown
	FBGN0037762	-0.847072	His2B:CG33868 [Source:FlyBase gene name;Acc:FBgn0053868]
	FBGN0037764	-1.17129	viriato [Source:FlyBase gene name;Acc:FBgn0052418]
	FBGN0039030	-0.677044	Unknown
	FBGN0038465	0.643291	astray [Source:FlyBase gene name;Acc:FBgn0023129]
	FBGN0001124	0.735845	Unknown
	FBGN0036992	1.239	Unknown
dme00030:Pentose phosphate pathway	FBGN0030596	-1.90665	Unknown
	FBGN0036784	0.920393	Testis EndoG-Like 3 [Source:FlyBase gene name;Acc:FBgn0051679]
	FBGN0036030	0.97965	Gustatory receptor 23a [Source:FlyBase gene name;Acc:FBgn0041248]
	FBGN0032424	0.698238	male fertility factor kl2 [Source:FlyBase gene name;Acc:FBgn0001313]
	FBGN0037147	0.984466	Unknown
	FBGN0003074	0.594383	Unknown
	FBGN0039425	1.06472	Unknown
	FBGN0003071	0.587106	Glutathione S transferase D8 [Source:FlyBase gene name;Acc:FBgn0010044]
dme00630:Glyoxylate and dicarboxylate metabolism	FBGN0010222	1.30927	Unknown
	FBGN0061356	0.726637	Unknown
	FBGN0020385	1.08337	Unknown
	FBGN0036327	0.604273	Unknown
	FBGN0036328	1.02638	Ubiquitin conjugating enzyme 84D [Source:FlyBase gene name;Acc:FBgn0017456]
	FBGN0033564	0.726637	Unknown
	FBGN0037988	0.854411	male sterile (3) K81 [Source:FlyBase gene name;Acc:FBgn0002838]
	FBGN0037862	0.902471	male fertility factor kl5 [Source:FlyBase gene name;Acc:FBgn0001315]

## Sheet: Photorhabdus 30h
KEGG Category	ID	LFC	Description
dme03010:Ribosome	FBGN0033699	-0.770384	Ribosomal protein S11 [Source:FlyBase gene name;Acc:FBgn0033699]
	FBGN0029897	-0.887006	Ribosomal protein L17 [Source:FlyBase gene name;Acc:FBgn0029897]
	FBGN0037686	-0.805017	Ribosomal protein L34b [Source:FlyBase gene name;Acc:FBgn0037686]
	FBGN0086472	-0.665443	Ribosomal protein S25 [Source:FlyBase gene name;Acc:FBgn0086472]
	FBGN0017579	-0.835451	Ribosomal protein L14 [Source:FlyBase gene name;Acc:FBgn0017579]
	FBGN0024733	-0.672507	Ribosomal protein L10 [Source:FlyBase gene name;Acc:FBgn0024733]
	FBGN0000100	-0.774693	Ribosomal protein LP0 [Source:FlyBase gene name;Acc:FBgn0000100]
	FBGN0011272	-0.750901	Ribosomal protein L13 [Source:FlyBase gene name;Acc:FBgn0011272]
	FBGN0004867	-0.73213	Ribosomal protein S2 [Source:FlyBase gene name;Acc:FBgn0004867]
	FBGN0036213	-0.669229	Ribosomal protein L10Ab [Source:FlyBase gene name;Acc:FBgn0036213]
	FBGN0003279	-0.829304	Ribosomal protein L4 [Source:FlyBase gene name;Acc:FBgn0003279]
	FBGN0034743	-0.584207	Ribosomal protein S16 [Source:FlyBase gene name;Acc:FBgn0034743]
	FBGN0037351	-0.997672	Ribosomal protein L13A [Source:FlyBase gene name;Acc:FBgn0037351]
	FBGN0038834	-0.619599	Ribosomal protein S30 [Source:FlyBase gene name;Acc:FBgn0038834]
	FBGN0010409	-1.00982	Ribosomal protein L18A [Source:FlyBase gene name;Acc:FBgn0010409]
	FBGN0010408	-0.581761	Ribosomal protein S9 [Source:FlyBase gene name;Acc:FBgn0010408]
	FBGN0014026	-0.941424	Ribosomal protein L7A [Source:FlyBase gene name;Acc:FBgn0014026]
	FBGN0002593	-0.982159	Ribosomal protein LP1 [Source:FlyBase gene name;Acc:FBgn0002593]
	FBGN0002622	-0.853526	Ribosomal protein S3 [Source:FlyBase gene name;Acc:FBgn0002622]
	FBGN0029785	-0.955472	Ribosomal protein L35 [Source:FlyBase gene name;Acc:FBgn0029785]
	FBGN0033555	-0.676749	Ribosomal protein S15Ab [Source:FlyBase gene name;Acc:FBgn0033555]
	FBGN0002626	-0.838721	Ribosomal protein L32 [Source:FlyBase gene name;Acc:FBgn0002626]
	FBGN0064225	-0.68034	Ribosomal protein L5 [Source:FlyBase gene name;Acc:FBgn0064225]
	FBGN0005593	-0.912142	Ribosomal protein L7 [Source:FlyBase gene name;Acc:FBgn0005593]
	FBGN0039129	0.644569	Ribosomal protein S19b [Source:FlyBase gene name;Acc:FBgn0039129]
	FBGN0003941	-0.697837	Ribosomal protein L40 [Source:FlyBase gene name;Acc:FBgn0003941]
	FBGN0003942	-0.75964	Ribosomal protein S27A [Source:FlyBase gene name;Acc:FBgn0003942]
	FBGN0025286	-0.794558	Ribosomal protein L31 [Source:FlyBase gene name;Acc:FBgn0025286]
	FBGN0030616	-0.660147	Ribosomal protein L37a [Source:FlyBase gene name;Acc:FBgn0030616]
	FBGN0019936	-0.676854	Ribosomal protein S20 [Source:FlyBase gene name;Acc:FBgn0019936]
	FBGN0039359	-0.884619	Ribosomal protein L27 [Source:FlyBase gene name;Acc:FBgn0039359]
	FBGN0260441	-0.738493	Ribosomal protein S12 [Source:FlyBase gene name;Acc:FBgn0260441]
	FBGN0031980	-1.03601	Ribosomal protein L36A [Source:FlyBase gene name;Acc:FBgn0031980]
	FBGN0034968	-0.925302	Ribosomal protein L12 [Source:FlyBase gene name;Acc:FBgn0034968]
	FBGN0015288	-0.811321	Ribosomal protein L22 [Source:FlyBase gene name;Acc:FBgn0015288]
	FBGN0003517	-0.857125	stubarista [Source:FlyBase gene name;Acc:FBgn0003517]
	FBGN0034138	-0.603892	Ribosomal protein S15 [Source:FlyBase gene name;Acc:FBgn0034138]
	FBGN0039857	-0.844057	Ribosomal protein L6 [Source:FlyBase gene name;Acc:FBgn0039857]
	FBGN0039757	-0.863064	Ribosomal protein S7 [Source:FlyBase gene name;Acc:FBgn0039757]
	FBGN0032404	-0.637533	Ribosomal protein L7-like [Source:FlyBase gene name;Acc:FBgn0032404]
	FBGN0039713	-0.898624	Ribosomal protein S8 [Source:FlyBase gene name;Acc:FBgn0039713]
	FBGN0033912	-0.699583	Ribosomal protein S23 [Source:FlyBase gene name;Acc:FBgn0033912]
	FBGN0013325	-0.80479	Ribosomal protein L11 [Source:FlyBase gene name;Acc:FBgn0013325]
	FBGN0002607	-1.00396	Ribosomal protein L19 [Source:FlyBase gene name;Acc:FBgn0002607]
	FBGN0005533	-0.691746	Ribosomal protein S17 [Source:FlyBase gene name;Acc:FBgn0005533]
	FBGN0036825	-0.971048	Ribosomal protein L26 [Source:FlyBase gene name;Acc:FBgn0036825]
	FBGN0011284	-0.881072	Ribosomal protein S4 [Source:FlyBase gene name;Acc:FBgn0011284]
	FBGN0010265	-0.797398	Ribosomal protein S13 [Source:FlyBase gene name;Acc:FBgn0010265]
	FBGN0020910	-0.801051	Ribosomal protein L3 [Source:FlyBase gene name;Acc:FBgn0020910]
	FBGN0038281	0.864673	Ribosomal protein L10Aa [Source:FlyBase gene name;Acc:FBgn0038281]
	FBGN0030136	-0.686056	Ribosomal protein S28b [Source:FlyBase gene name;Acc:FBgn0030136]
	FBGN0017545	-0.753785	Ribosomal protein S3A [Source:FlyBase gene name;Acc:FBgn0017545]
	FBGN0037328	-0.885768	Ribosomal protein L35A [Source:FlyBase gene name;Acc:FBgn0037328]
	FBGN0010412	-0.923825	Ribosomal protein S19a [Source:FlyBase gene name;Acc:FBgn0010412]
	FBGN0010411	-0.814794	Ribosomal protein S18 [Source:FlyBase gene name;Acc:FBgn0010411]
	FBGN0015756	-0.730834	Ribosomal protein L9 [Source:FlyBase gene name;Acc:FBgn0015756]
	FBGN0004404	-0.803236	Ribosomal protein S14b [Source:FlyBase gene name;Acc:FBgn0004404]
	FBGN0015521	-0.78355	Ribosomal protein S21 [Source:FlyBase gene name;Acc:FBgn0015521]
	FBGN0010198	-0.816698	Ribosomal protein S15Aa [Source:FlyBase gene name;Acc:FBgn0010198]
	FBGN0004403	-0.833028	Ribosomal protein S14a [Source:FlyBase gene name;Acc:FBgn0004403]
dme03050:Proteasome	FBGN0028686	-1.09755	Regulatory particle triple-A ATPase 3 [Source:FlyBase gene name;Acc:FBgn0028686]
	FBGN0028685	-0.902649	Regulatory particle triple-A ATPase 4 [Source:FlyBase gene name;Acc:FBgn0028685]
	FBGN0028688	-0.650876	Regulatory particle non-ATPase 7 [Source:FlyBase gene name;Acc:FBgn0028688]
	FBGN0028687	-0.848275	Regulatory particle triple-A ATPase 1 [Source:FlyBase gene name;Acc:FBgn0028687]
	FBGN0016697	-0.589106	Proteasome alpha5 subunit [Source:FlyBase gene name;Acc:FBgn0016697]
	FBGN0002284	-0.991474	Proteasome 26kD subunit [Source:FlyBase gene name;Acc:FBgn0002284]
	FBGN0015282	-0.815208	Proteasome 26S subunit subunit 4 ATPase [Source:FlyBase gene name;Acc:FBgn0015282]
	FBGN0261396	-0.948792	Regulatory particle non-ATPase 3 [Source:FlyBase gene name;Acc:FBgn0261396]
	FBGN0051742	0.889001	Unknown
	FBGN0017557	0.890908	Proteasome 28kD subunit 1A [Source:FlyBase gene name;Acc:FBgn0017557]
	FBGN0040954	-0.739478	Unknown
	FBGN0250746	-1.01624	Proteasome beta7 subunit [Source:FlyBase gene name;Acc:FBgn0250746]
	FBGN0029812	1.01718	Proteasome beta2R1 subunit [Source:FlyBase gene name;Acc:FBgn0029812]
	FBGN0261394	-0.900539	Proteasome 29kD subunit [Source:FlyBase gene name;Acc:FBgn0261394]
	FBGN0004066	-1.27125	Proteasome 28kD subunit 1 [Source:FlyBase gene name;Acc:FBgn0004066]
	FBGN0032596	-0.988686	Unknown
	FBGN0002787	-0.79689	Mov34 [Source:FlyBase gene name;Acc:FBgn0002787]
	FBGN0050382	-0.936648	Unknown
	FBGN0031442	0.817526	Proteasome beta4R1 subunit [Source:FlyBase gene name;Acc:FBgn0031442]
	FBGN0031443	0.744066	Proteasome beta4R2 subunit [Source:FlyBase gene name;Acc:FBgn0031443]
	FBGN0028695	-1.09892	Regulatory particle non-ATPase 1 [Source:FlyBase gene name;Acc:FBgn0028695]
	FBGN0028694	-0.651785	Regulatory particle non-ATPase 11 [Source:FlyBase gene name;Acc:FBgn0028694]
	FBGN0028693	-0.702347	Regulatory particle non-ATPase 12 [Source:FlyBase gene name;Acc:FBgn0028693]
	FBGN0250843	-1.30151	Proteasome 35kD subunit [Source:FlyBase gene name;Acc:FBgn0250843]
	FBGN0029134	-0.631096	Proteasome beta5 subunit [Source:FlyBase gene name;Acc:FBgn0029134]
	FBGN0028692	-0.584105	Regulatory particle non-ATPase 2 [Source:FlyBase gene name;Acc:FBgn0028692]
	FBGN0028691	-1.10751	Regulatory particle non-ATPase 9 [Source:FlyBase gene name;Acc:FBgn0028691]
	FBGN0010590	-0.96449	Proteasome beta1 subunit [Source:FlyBase gene name;Acc:FBgn0010590]
	FBGN0086134	-0.908971	Proteasome 25kD subunit [Source:FlyBase gene name;Acc:FBgn0086134]
	FBGN0039788	0.61296	Unknown
	FBGN0026380	-1.08812	Proteasome beta3 subunit [Source:FlyBase gene name;Acc:FBgn0026380]
	FBGN0023174	-1.34999	Proteasome beta2 subunit [Source:FlyBase gene name;Acc:FBgn0023174]
	FBGN0023175	-0.698319	Proteasome alpha7 subunit [Source:FlyBase gene name;Acc:FBgn0023175]
dme00903:Limonene and pinene degradation	FBGN0038236	-2.92776	Cyp313a1 [Source:FlyBase gene name;Acc:FBgn0038236]
	FBGN0051075	0.593392	Unknown
	FBGN0037761	-2.71899	Unknown
	FBGN0033696	-0.826796	Cyp6g2 [Source:FlyBase gene name;Acc:FBgn0033696]
	FBGN0015714	0.903082	Cytochrome P450-6a17 [Source:FlyBase gene name;Acc:FBgn0015714]
	FBGN0031695	0.875422	Cyp4ac3 [Source:FlyBase gene name;Acc:FBgn0031695]
	FBGN0038680	1.48941	Cyp12a5 [Source:FlyBase gene name;Acc:FBgn0038680]
	FBGN0031925	-3.63632	Cyp4d21 [Source:FlyBase gene name;Acc:FBgn0031925]
	FBGN0037762	-1.58549	elongase F [Source:FlyBase gene name;Acc:FBgn0037762]
	FBGN0031182	-1.61138	Cyp6t1 [Source:FlyBase gene name;Acc:FBgn0031182]
	FBGN0037764	-2.04961	Unknown
	FBGN0000473	-0.936452	Cytochrome P450-6a2 [Source:FlyBase gene name;Acc:FBgn0000473]
	FBGN0023541	-0.691685	Cyp4d14 [Source:FlyBase gene name;Acc:FBgn0023541]
	FBGN0010019	-1.45814	Cytochrome P450-4g1 [Source:FlyBase gene name;Acc:FBgn0010019]
	FBGN0028479	-0.84384	Mitochondrial trifunctional protein alpha subunit [Source:FlyBase gene name;Acc:FBgn0028479]
	FBGN0030339	-0.68781	Cyp28c1 [Source:FlyBase gene name;Acc:FBgn0030339]
	FBGN0039006	1.08341	Cyp6d4 [Source:FlyBase gene name;Acc:FBgn0039006]
	FBGN0031693	1.08166	Cyp4ac1 [Source:FlyBase gene name;Acc:FBgn0031693]
	FBGN0015039	1.21151	Cytochrome P450-9b2 [Source:FlyBase gene name;Acc:FBgn0015039]
	FBGN0031975	-0.750538	Transglutaminase [Source:FlyBase gene name;Acc:FBgn0031975]
	FBGN0015037	1.31023	Cytochrome P450-4p1 [Source:FlyBase gene name;Acc:FBgn0015037]
	FBGN0015036	-1.82292	Cytochrome P450-4ae1 [Source:FlyBase gene name;Acc:FBgn0015036]
	FBGN0039519	-2.31321	Cyp6a18 [Source:FlyBase gene name;Acc:FBgn0039519]
	FBGN0015035	3.95195	Cytochrome P450-4e3 [Source:FlyBase gene name;Acc:FBgn0015035]
	FBGN0042175	1.16629	Unknown
	FBGN0015033	-0.824527	Cytochrome P450-4d8 [Source:FlyBase gene name;Acc:FBgn0015033]
	FBGN0034756	4.07829	Cyp6d2 [Source:FlyBase gene name;Acc:FBgn0034756]
	FBGN0041337	2.78505	Cyp309a2 [Source:FlyBase gene name;Acc:FBgn0041337]
	FBGN0030968	-1.57515	Unknown
	FBGN0033879	-0.758212	Unknown
	FBGN0033761	-0.672139	Unknown
	FBGN0003486	-0.873366	spook [Source:FlyBase gene name;Acc:FBgn0003486]
	FBGN0037601	-0.650131	Cyp313b1 [Source:FlyBase gene name;Acc:FBgn0037601]
	FBGN0033978	1.13577	Cyp6a23 [Source:FlyBase gene name;Acc:FBgn0033978]
	FBGN0038007	-2.28039	Cyp313a3 [Source:FlyBase gene name;Acc:FBgn0038007]
	FBGN0028940	2.33105	Cyp28a5 [Source:FlyBase gene name;Acc:FBgn0028940]
	FBGN0030369	-1.13822	Cyp318a1 [Source:FlyBase gene name;Acc:FBgn0030369]
	FBGN0025454	-1.37786	Cyp6g1 [Source:FlyBase gene name;Acc:FBgn0025454]
	FBGN0038095	1.39494	Cyp304a1 [Source:FlyBase gene name;Acc:FBgn0038095]
	FBGN0038076	-0.974493	Cyp313a4 [Source:FlyBase gene name;Acc:FBgn0038076]
	FBGN0033065	-2.41179	Cyp6w1 [Source:FlyBase gene name;Acc:FBgn0033065]
	FBGN0011576	-1.42558	Cytochrome P450-4d2 [Source:FlyBase gene name;Acc:FBgn0011576]
	FBGN0005670	-2.38331	Cytochrome P450-4d1 [Source:FlyBase gene name;Acc:FBgn0005670]
	FBGN0039030	-2.99653	Unknown
	FBGN0036778	-0.855455	Cyp312a1 [Source:FlyBase gene name;Acc:FBgn0036778]
	FBGN0013772	-1.10628	Cytochrome P450-6a8 [Source:FlyBase gene name;Acc:FBgn0013772]
	FBGN0013773	1.19081	Cyp6a22 [Source:FlyBase gene name;Acc:FBgn0013773]
	FBGN0031360	-1.27921	Unknown
dme00982:Drug metabolism	FBGN0040253	-0.647577	Ugt86Dg [Source:FlyBase gene name;Acc:FBgn0040253]
	FBGN0034335	1.40116	Glutathione S transferase E1 [Source:FlyBase gene name;Acc:FBgn0034335]
	FBGN0010548	-1.49606	Aldehyde dehydrogenase type III [Source:FlyBase gene name;Acc:FBgn0010548]
	FBGN0040256	1.09147	Ugt86Dd [Source:FlyBase gene name;Acc:FBgn0040256]
	FBGN0010040	1.51547	Glutathione S transferase D4 [Source:FlyBase gene name;Acc:FBgn0010040]
	FBGN0026314	-1.68164	UDP-glycosyltransferase 35b [Source:FlyBase gene name;Acc:FBgn0026314]
	FBGN0010041	6.48912	Glutathione S transferase D5 [Source:FlyBase gene name;Acc:FBgn0010041]
	FBGN0042206	1.33759	Glutathione S transferase D10 [Source:FlyBase gene name;Acc:FBgn0042206]
	FBGN0063494	1.74777	Glutathione S transferase E6 [Source:FlyBase gene name;Acc:FBgn0063494]
	FBGN0034943	-0.700845	Flavin-containing monooxygenase 1 [Source:FlyBase gene name;Acc:FBgn0034943]
	FBGN0063493	2.8876	Glutathione S transferase E7 [Source:FlyBase gene name;Acc:FBgn0063493]
	FBGN0010042	2.76643	Glutathione S transferase D6 [Source:FlyBase gene name;Acc:FBgn0010042]
	FBGN0063491	0.765806	Glutathione S transferase E9 [Source:FlyBase gene name;Acc:FBgn0063491]
	FBGN0010043	0.747576	Glutathione S transferase D7 [Source:FlyBase gene name;Acc:FBgn0010043]
	FBGN0063498	1.25647	Glutathione S transferase E2 [Source:FlyBase gene name;Acc:FBgn0063498]
	FBGN0063495	0.801978	Glutathione S transferase E5 [Source:FlyBase gene name;Acc:FBgn0063495]
	FBGN0038083	2.86138	Unknown
	FBGN0026315	-0.729482	UDP-glycosyltransferase 35a [Source:FlyBase gene name;Acc:FBgn0026315]
	FBGN0063499	-0.582381	Glutathione S transferase E10 [Source:FlyBase gene name;Acc:FBgn0063499]
	FBGN0040250	-0.779623	Ugt86Dj [Source:FlyBase gene name;Acc:FBgn0040250]
	FBGN0040251	3.31106	Ugt86Di [Source:FlyBase gene name;Acc:FBgn0040251]
	FBGN0033381	-0.696117	Unknown
	FBGN0001149	2.17163	Glutathione S transferase D1 [Source:FlyBase gene name;Acc:FBgn0001149]
	FBGN0000055	-1.39755	Alcohol dehydrogenase [Source:FlyBase gene name;Acc:FBgn0000055]
	FBGN0000056	-1.39755	Adh-related [Source:FlyBase gene name;Acc:FBgn0000056]
	FBGN0031117	-1.09771	Unknown
	FBGN0034605	2.80439	Unknown
	FBGN0010038	5.05195	Glutathione S transferase D2 [Source:FlyBase gene name;Acc:FBgn0010038]
	FBGN0025814	-1.21801	Microsomal glutathione S-transferase-like [Source:FlyBase gene name;Acc:FBgn0025814]
	FBGN0038029	-0.97952	Unknown
	FBGN0032135	0.616661	GlcAT-S [Source:FlyBase gene name;Acc:FBgn0032135]
	FBGN0010039	1.43773	Glutathione S transferase D3 [Source:FlyBase gene name;Acc:FBgn0010039]
	FBGN0038037	-0.611647	Cyp9f2 [Source:FlyBase gene name;Acc:FBgn0038037]
	FBGN0040091	-1.19846	Ugt58Fa [Source:FlyBase gene name;Acc:FBgn0040091]
	FBGN0038020	2.33864	Glutathione S transferase D9 [Source:FlyBase gene name;Acc:FBgn0038020]
	FBGN0040260	0.818493	Ugt36Bc [Source:FlyBase gene name;Acc:FBgn0040260]
	FBGN0040261	1.5034	Ugt36Bb [Source:FlyBase gene name;Acc:FBgn0040261]
	FBGN0026756	0.921604	UDP-glycosyltransferase 37a1 [Source:FlyBase gene name;Acc:FBgn0026756]
	FBGN0040262	1.40888	Ugt36Ba [Source:FlyBase gene name;Acc:FBgn0040262]
dme00980:Metabolism of xenobiotics by cytochrome P450	FBGN0040253	-0.647577	Ugt86Dg [Source:FlyBase gene name;Acc:FBgn0040253]
	FBGN0034335	1.40116	Glutathione S transferase E1 [Source:FlyBase gene name;Acc:FBgn0034335]
	FBGN0010548	-1.49606	Aldehyde dehydrogenase type III [Source:FlyBase gene name;Acc:FBgn0010548]
	FBGN0040256	1.09147	Ugt86Dd [Source:FlyBase gene name;Acc:FBgn0040256]
	FBGN0010040	1.51547	Glutathione S transferase D4 [Source:FlyBase gene name;Acc:FBgn0010040]
	FBGN0026314	-1.68164	UDP-glycosyltransferase 35b [Source:FlyBase gene name;Acc:FBgn0026314]
	FBGN0010041	6.48912	Glutathione S transferase D5 [Source:FlyBase gene name;Acc:FBgn0010041]
	FBGN0042206	1.33759	Glutathione S transferase D10 [Source:FlyBase gene name;Acc:FBgn0042206]
	FBGN0063494	1.74777	Glutathione S transferase E6 [Source:FlyBase gene name;Acc:FBgn0063494]
	FBGN0063493	2.8876	Glutathione S transferase E7 [Source:FlyBase gene name;Acc:FBgn0063493]
	FBGN0010042	2.76643	Glutathione S transferase D6 [Source:FlyBase gene name;Acc:FBgn0010042]
	FBGN0063491	0.765806	Glutathione S transferase E9 [Source:FlyBase gene name;Acc:FBgn0063491]
	FBGN0010043	0.747576	Glutathione S transferase D7 [Source:FlyBase gene name;Acc:FBgn0010043]
	FBGN0063498	1.25647	Glutathione S transferase E2 [Source:FlyBase gene name;Acc:FBgn0063498]
	FBGN0038083	2.86138	Unknown
	FBGN0063495	0.801978	Glutathione S transferase E5 [Source:FlyBase gene name;Acc:FBgn0063495]
	FBGN0026315	-0.729482	UDP-glycosyltransferase 35a [Source:FlyBase gene name;Acc:FBgn0026315]
	FBGN0063499	-0.582381	Glutathione S transferase E10 [Source:FlyBase gene name;Acc:FBgn0063499]
	FBGN0040250	-0.779623	Ugt86Dj [Source:FlyBase gene name;Acc:FBgn0040250]
	FBGN0040251	3.31106	Ugt86Di [Source:FlyBase gene name;Acc:FBgn0040251]
	FBGN0033381	-0.696117	Unknown
	FBGN0001149	2.17163	Glutathione S transferase D1 [Source:FlyBase gene name;Acc:FBgn0001149]
	FBGN0000055	-1.39755	Alcohol dehydrogenase [Source:FlyBase gene name;Acc:FBgn0000055]
	FBGN0000056	-1.39755	Adh-related [Source:FlyBase gene name;Acc:FBgn0000056]
	FBGN0031117	-1.09771	Unknown
	FBGN0034605	2.80439	Unknown
	FBGN0010038	5.05195	Glutathione S transferase D2 [Source:FlyBase gene name;Acc:FBgn0010038]
	FBGN0025814	-1.21801	Microsomal glutathione S-transferase-like [Source:FlyBase gene name;Acc:FBgn0025814]
	FBGN0038029	-0.97952	Unknown
	FBGN0032135	0.616661	GlcAT-S [Source:FlyBase gene name;Acc:FBgn0032135]
	FBGN0010039	1.43773	Glutathione S transferase D3 [Source:FlyBase gene name;Acc:FBgn0010039]
	FBGN0038037	-0.611647	Cyp9f2 [Source:FlyBase gene name;Acc:FBgn0038037]
	FBGN0040091	-1.19846	Ugt58Fa [Source:FlyBase gene name;Acc:FBgn0040091]
	FBGN0038020	2.33864	Glutathione S transferase D9 [Source:FlyBase gene name;Acc:FBgn0038020]
	FBGN0040260	0.818493	Ugt36Bc [Source:FlyBase gene name;Acc:FBgn0040260]
	FBGN0040261	1.5034	Ugt36Bb [Source:FlyBase gene name;Acc:FBgn0040261]
	FBGN0026756	0.921604	UDP-glycosyltransferase 37a1 [Source:FlyBase gene name;Acc:FBgn0026756]
	FBGN0040262	1.40888	Ugt36Ba [Source:FlyBase gene name;Acc:FBgn0040262]
dme01040:Biosynthesis of unsaturated fatty acids	FBGN0029924	0.769019	Unknown
	FBGN0028479	-0.84384	Mitochondrial trifunctional protein alpha subunit [Source:FlyBase gene name;Acc:FBgn0028479]
	FBGN0034629	-1.61497	acyl-Coenzyme A oxidase at 57D distal [Source:FlyBase gene name;Acc:FBgn0034629]
	FBGN0038130	-2.67148	Unknown
	FBGN0029172	-1.90404	Fad2 [Source:FlyBase gene name;Acc:FBgn0029172]
	FBGN0086687	-1.62347	desat1 [Source:FlyBase gene name;Acc:FBgn0086687]
	FBGN0031813	-2.48658	Unknown
	FBGN0039755	-2.63565	Unknown
	FBGN0032394	-2.27688	Unknown
	FBGN0039756	-1.09527	Unknown
	FBGN0035471	-1.56847	Sc2 [Source:FlyBase gene name;Acc:FBgn0035471]
	FBGN0039754	-2.03383	Unknown
dme00062:Fatty acid elongation in mitochondria	FBGN0028479	-0.84384	Mitochondrial trifunctional protein alpha subunit [Source:FlyBase gene name;Acc:FBgn0028479]
	FBGN0040064	0.96283	yippee interacting protein 2 [Source:FlyBase gene name;Acc:FBgn0040064]
	FBGN0025352	-0.814735	Thiolase [Source:FlyBase gene name;Acc:FBgn0025352]
	FBGN0033879	-0.758212	Unknown
	FBGN0033883	-0.830998	Unknown
	FBGN0030057	-0.661987	Palmitoyl-protein thioesterase 1 [Source:FlyBase gene name;Acc:FBgn0030057]
	FBGN0032358	1.01545	Palmitoyl-protein Thioesterase 2 [Source:FlyBase gene name;Acc:FBgn0032358]
dme00480:Glutathione metabolism	FBGN0034335	1.40116	Glutathione S transferase E1 [Source:FlyBase gene name;Acc:FBgn0034335]
	FBGN0036272	-0.62448	Unknown
	FBGN0034415	-1.36602	Unknown
	FBGN0010040	1.51547	Glutathione S transferase D4 [Source:FlyBase gene name;Acc:FBgn0010040]
	FBGN0010041	6.48912	Glutathione S transferase D5 [Source:FlyBase gene name;Acc:FBgn0010041]
	FBGN0042206	1.33759	Glutathione S transferase D10 [Source:FlyBase gene name;Acc:FBgn0042206]
	FBGN0063494	1.74777	Glutathione S transferase E6 [Source:FlyBase gene name;Acc:FBgn0063494]
	FBGN0010044	1.81469	Glutathione S transferase D8 [Source:FlyBase gene name;Acc:FBgn0010044]
	FBGN0063493	2.8876	Glutathione S transferase E7 [Source:FlyBase gene name;Acc:FBgn0063493]
	FBGN0010042	2.76643	Glutathione S transferase D6 [Source:FlyBase gene name;Acc:FBgn0010042]
	FBGN0063491	0.765806	Glutathione S transferase E9 [Source:FlyBase gene name;Acc:FBgn0063491]
	FBGN0010043	0.747576	Glutathione S transferase D7 [Source:FlyBase gene name;Acc:FBgn0010043]
	FBGN0063498	1.25647	Glutathione S transferase E2 [Source:FlyBase gene name;Acc:FBgn0063498]
	FBGN0063495	0.801978	Glutathione S transferase E5 [Source:FlyBase gene name;Acc:FBgn0063495]
	FBGN0063499	-0.582381	Glutathione S transferase E10 [Source:FlyBase gene name;Acc:FBgn0063499]
	FBGN0039656	0.736687	Unknown
	FBGN0013307	-0.775459	Ornithine decarboxylase 1 [Source:FlyBase gene name;Acc:FBgn0013307]
	FBGN0035438	0.827264	PHGPx [Source:FlyBase gene name;Acc:FBgn0035438]
	FBGN0033381	-0.696117	Unknown
	FBGN0051233	-3.02595	Unknown
	FBGN0001149	2.17163	Glutathione S transferase D1 [Source:FlyBase gene name;Acc:FBgn0001149]
	FBGN0034390	-0.695893	Unknown
	FBGN0031117	-1.09771	Unknown
	FBGN0000454	0.640248	Dipeptidase B [Source:FlyBase gene name;Acc:FBgn0000454]
	FBGN0034733	-1.03282	Unknown
	FBGN0010038	5.05195	Glutathione S transferase D2 [Source:FlyBase gene name;Acc:FBgn0010038]
	FBGN0025814	-1.21801	Microsomal glutathione S-transferase-like [Source:FlyBase gene name;Acc:FBgn0025814]
	FBGN0040319	1.82712	Glutamate-cysteine ligase catalytic subunit [Source:FlyBase gene name;Acc:FBgn0040319]
	FBGN0038029	-0.97952	Unknown
	FBGN0010039	1.43773	Glutathione S transferase D3 [Source:FlyBase gene name;Acc:FBgn0010039]
	FBGN0004057	-1.11224	Zwischenferment [Source:FlyBase gene name;Acc:FBgn0004057]
	FBGN0004654	-1.54905	Phosphogluconate dehydrogenase [Source:FlyBase gene name;Acc:FBgn0004654]
	FBGN0038020	2.33864	Glutathione S transferase D9 [Source:FlyBase gene name;Acc:FBgn0038020]
	FBGN0001248	-1.11461	Isocitrate dehydrogenase [Source:FlyBase gene name;Acc:FBgn0001248]
dme00330:Arginine and proline metabolism	FBGN0051075	0.593392	Unknown
	FBGN0036272	-0.62448	Unknown
	FBGN0037138	-0.802458	delta-1-Pyrroline-5-carboxylate dehydrogenase 1 [Source:FlyBase gene name;Acc:FBgn0037138]
	FBGN0015781	-0.683369	Pyrroline 5-carboyxlate reductase [Source:FlyBase gene name;Acc:FBgn0015781]
	FBGN0000116	-1.2186	Arginine kinase [Source:FlyBase gene name;Acc:FBgn0000116]
	FBGN0051014	-0.718993	prolyl-4-hydroxylase-alpha SG1 [Source:FlyBase gene name;Acc:FBgn0051014]
	FBGN0051017	-1.4029	prolyl-4-hydroxylase-alpha NE3 [Source:FlyBase gene name;Acc:FBgn0051017]
	FBGN0051016	-0.86874	Unknown
	FBGN0031860	-1.07067	Unknown
	FBGN0013307	-0.775459	Ornithine decarboxylase 1 [Source:FlyBase gene name;Acc:FBgn0013307]
	FBGN0039616	-1.76744	Unknown
	FBGN0039049	-2.08137	Unknown
	FBGN0036793	-1.02609	Unknown
	FBGN0032076	-0.695204	Unknown
	FBGN0037146	-1.3966	Unknown
	FBGN0032077	-0.695204	Unknown
	FBGN0051524	-1.63294	Unknown
	FBGN0052201	-1.14328	Unknown
	FBGN0039050	-0.796502	Unknown
	FBGN0039783	-1.94287	prolyl-4-hydroxylase-alpha NE2 [Source:FlyBase gene name;Acc:FBgn0039783]
	FBGN0039782	-1.52009	Unknown
	FBGN0003423	-0.824543	sluggish A [Source:FlyBase gene name;Acc:FBgn0003423]
	FBGN0039051	-0.99431	Unknown
	FBGN0039052	-2.45747	Unknown
	FBGN0039053	-1.75833	Unknown
	FBGN0023535	0.773802	arginase [Source:FlyBase gene name;Acc:FBgn0023535]
	FBGN0026565	-1.44053	Unknown
	FBGN0037818	-1.69864	Unknown
	FBGN0052199	-1.14238	Unknown
	FBGN0036799	-1.02609	Unknown
	FBGN0001145	-0.682866	Glutamine synthetase 2 [Source:FlyBase gene name;Acc:FBgn0001145]
dme00190:Oxidative phosphorylation	FBGN0014028	-0.761767	Succinate dehydrogenase B [Source:FlyBase gene name;Acc:FBgn0014028]
	FBGN0028665	-1.08832	Vacuolar H[+] ATPase subunit AC39-1 [Source:FlyBase gene name;Acc:FBgn0028665]
	FBGN0032511	-0.878833	Unknown
	FBGN0030853	-0.670552	Unknown
	FBGN0028668	0.729598	Vacuolar H[+] ATPase subunit 16-2 [Source:FlyBase gene name;Acc:FBgn0028668]
	FBGN0028662	-0.869217	Vacuolar H[+] ATPase subunit PPA1-1 [Source:FlyBase gene name;Acc:FBgn0028662]
	FBGN0020367	-1.16449	Unknown
	FBGN0040529	-0.702269	Unknown
	FBGN0011227	-0.622567	oxen [Source:FlyBase gene name;Acc:FBgn0011227]
	FBGN0028663	-0.926652	Vacuolar H[+] ATPase subunit M9.7-b [Source:FlyBase gene name;Acc:FBgn0028663]
	FBGN0001989	-0.607198	lethal (2) 35Di [Source:FlyBase gene name;Acc:FBgn0001989]
	FBGN0040377	-0.609489	Vacuolar H[+] ATPase subunit 36-3 [Source:FlyBase gene name;Acc:FBgn0040377]
	FBGN0034877	-0.657247	levy [Source:FlyBase gene name;Acc:FBgn0034877]
	FBGN0034938	-1.00386	Unknown
	FBGN0026753	-0.864301	Vacuolar H[+] ATPase G-subunit [Source:FlyBase gene name;Acc:FBgn0026753]
	FBGN0032833	-0.662026	Cytochrome c oxidase subunit IV [Source:FlyBase gene name;Acc:FBgn0032833]
	FBGN0011361	-0.646371	mitochondrial acyl carrier protein 1 [Source:FlyBase gene name;Acc:FBgn0011361]
	FBGN0029888	-0.606157	Unknown
	FBGN0037001	-0.787809	Unknown
	FBGN0019644	-0.649468	ATP synthase, subunit b [Source:FlyBase gene name;Acc:FBgn0019644]
	FBGN0016687	-0.959113	Nucleosome remodeling factor - 38kD [Source:FlyBase gene name;Acc:FBgn0016687]
	FBGN0017566	-1.0282	NADH:ubiquinone reductase 75kD subunit precursor [Source:FlyBase gene name;Acc:FBgn0017566]
	FBGN0040705	0.607176	Unknown
	FBGN0017567	-0.628264	NADH:ubiquinone reductase 23kD subunit precursor [Source:FlyBase gene name;Acc:FBgn0017567]
	FBGN0038224	-0.72882	Unknown
	FBGN0036222	0.785628	Unknown
	FBGN0031831	0.713323	Unknown
	FBGN0033020	0.957353	Unknown
	FBGN0025839	-0.634361	Unknown
	FBGN0022097	-0.848819	Vacuolar H[+] ATPase subunit 36-1 [Source:FlyBase gene name;Acc:FBgn0022097]
	FBGN0035404	-0.785731	Unknown
	FBGN0030718	-0.693662	Unknown
	FBGN0031021	-0.962998	Unknown
	FBGN0033570	-0.675719	Unknown
	FBGN0250814	-0.838869	Unknown
	FBGN0031771	-0.816183	Unknown
	FBGN0016120	-0.627041	ATP synthase, subunit d [Source:FlyBase gene name;Acc:FBgn0016120]
	FBGN0021967	-0.629304	Pdsw [Source:FlyBase gene name;Acc:FBgn0021967]
	FBGN0033961	-0.673384	Unknown
	FBGN0036568	0.747576	Unknown
	FBGN0031941	0.727037	Unknown
	FBGN0030605	-0.739598	Unknown
	FBGN0034576	-0.62835	Unknown
	FBGN0010217	-0.669869	ATP synthase-beta [Source:FlyBase gene name;Acc:FBgn0010217]
	FBGN0038613	-2.35892	Vacuolar H[+] ATPase subunit 100-4 [Source:FlyBase gene name;Acc:FBgn0038613]
	FBGN0037579	0.661311	Unknown
	FBGN0010612	-0.609763	lethal (2) 06225 [Source:FlyBase gene name;Acc:FBgn0010612]
	FBGN0051644	0.97969	Unknown
	FBGN0035046	-0.587297	Unknown
	FBGN0035521	-0.754274	Vacuolar H[+] ATPase subunit M9.7-a [Source:FlyBase gene name;Acc:FBgn0035521]
	FBGN0039576	1.02467	Unknown
	FBGN0036728	-0.655916	Unknown
	FBGN0028670	-1.14106	Vacuolar H[+] ATPase subunit 100-2 [Source:FlyBase gene name;Acc:FBgn0028670]
	FBGN0034007	0.694107	Unknown
	FBGN0011211	-0.61131	bellwether [Source:FlyBase gene name;Acc:FBgn0011211]
	FBGN0030733	-0.606397	Unknown
	FBGN0027779	-0.943261	Vacuolar H[+]-ATPase SFD subunit [Source:FlyBase gene name;Acc:FBgn0027779]
	FBGN0015324	-0.714625	Vacuolar H[+]-ATPase 26kD E subunit [Source:FlyBase gene name;Acc:FBgn0015324]
	FBGN0032373	-1.68	Vacuolar H[+] ATPase subunit 100-5 [Source:FlyBase gene name;Acc:FBgn0032373]
	FBGN0021906	-0.725617	Rieske iron-sulfur protein [Source:FlyBase gene name;Acc:FBgn0021906]
	FBGN0005671	-0.787843	Vacuolar H[+]-ATPase 55kD B subunit [Source:FlyBase gene name;Acc:FBgn0005671]
	FBGN0037097	-0.904683	Unknown
	FBGN0034245	-0.920004	Unknown
dme00500:Starch and sucrose metabolism	FBGN0034618	-0.80892	Unknown
	FBGN0040253	-0.647577	Ugt86Dg [Source:FlyBase gene name;Acc:FBgn0040253]
	FBGN0040256	1.09147	Ugt86Dd [Source:FlyBase gene name;Acc:FBgn0040256]
	FBGN0026314	-1.68164	UDP-glycosyltransferase 35b [Source:FlyBase gene name;Acc:FBgn0026314]
	FBGN0038293	-0.60344	Unknown
	FBGN0033294	-1.05768	Maltase A4 [Source:FlyBase gene name;Acc:FBgn0033294]
	FBGN0004507	-1.0671	Glycogen phosphorylase [Source:FlyBase gene name;Acc:FBgn0004507]
	FBGN0038083	2.86138	Unknown
	FBGN0003076	-1.56225	Phosphogluconate mutase [Source:FlyBase gene name;Acc:FBgn0003076]
	FBGN0026315	-0.729482	UDP-glycosyltransferase 35a [Source:FlyBase gene name;Acc:FBgn0026315]
	FBGN0040250	-0.779623	Ugt86Dj [Source:FlyBase gene name;Acc:FBgn0040250]
	FBGN0032382	0.760883	Maltase B2 [Source:FlyBase gene name;Acc:FBgn0032382]
	FBGN0040251	3.31106	Ugt86Di [Source:FlyBase gene name;Acc:FBgn0040251]
	FBGN0003074	-0.978971	Phosphoglucose isomerase [Source:FlyBase gene name;Acc:FBgn0003074]
	FBGN0031907	0.635972	Unknown
	FBGN0001186	0.804759	Hexokinase A [Source:FlyBase gene name;Acc:FBgn0001186]
	FBGN0031908	-0.916333	Unknown
	FBGN0038619	0.95908	Unknown
	FBGN0027560	-1.48983	Trehalose-6-phosphate synthase 1 [Source:FlyBase gene name;Acc:FBgn0027560]
	FBGN0034605	2.80439	Unknown
	FBGN0002569	-1.20243	Maltase A2 [Source:FlyBase gene name;Acc:FBgn0002569]
	FBGN0053138	-1.58374	Unknown
	FBGN0032135	0.616661	GlcAT-S [Source:FlyBase gene name;Acc:FBgn0032135]
	FBGN0035978	-1.04042	UGP [Source:FlyBase gene name;Acc:FBgn0035978]
	FBGN0000079	-1.30347	Amylase proximal [Source:FlyBase gene name;Acc:FBgn0000079]
	FBGN0040091	-1.19846	Ugt58Fa [Source:FlyBase gene name;Acc:FBgn0040091]
	FBGN0000078	-1.34143	Amylase distal [Source:FlyBase gene name;Acc:FBgn0000078]
	FBGN0040260	0.818493	Ugt36Bc [Source:FlyBase gene name;Acc:FBgn0040260]
	FBGN0040261	1.5034	Ugt36Bb [Source:FlyBase gene name;Acc:FBgn0040261]
	FBGN0026756	0.921604	UDP-glycosyltransferase 37a1 [Source:FlyBase gene name;Acc:FBgn0026756]
	FBGN0040262	1.40888	Ugt36Ba [Source:FlyBase gene name;Acc:FBgn0040262]
dme00511:Other glycan degradation	FBGN0032068	-1.81853	Unknown
	FBGN0032069	-2.17753	Unknown
	FBGN0032253	-1.76884	Unknown
	FBGN0260746	1.81588	Unknown
	FBGN0001089	-1.14046	beta galactosidase [Source:FlyBase gene name;Acc:FBgn0001089]
	FBGN0051414	1.40984	Unknown
	FBGN0037215	-0.65745	Unknown
	FBGN0026616	-0.673189	alpha-Man-IIb [Source:FlyBase gene name;Acc:FBgn0026616]
	FBGN0033431	-0.687811	Unknown
	FBGN0051148	-0.857209	Unknown
	FBGN0027611	-1.83238	Unknown
	FBGN0041630	-1.16309	Hexosaminidase 1 [Source:FlyBase gene name;Acc:FBgn0041630]
dme00640:Propanoate metabolism	FBGN0029924	0.769019	Unknown
	FBGN0051075	0.593392	Unknown
	FBGN0029118	-0.937085	Sucb [Source:FlyBase gene name;Acc:FBgn0029118]
	FBGN0036927	-0.587362	Unknown
	FBGN0033246	-1.97871	Acetyl-CoA carboxylase [Source:FlyBase gene name;Acc:FBgn0033246]
	FBGN0033879	-0.758212	Unknown
	FBGN0039184	-2.47216	Unknown
	FBGN0037999	0.777782	Unknown
	FBGN0033761	-0.672139	Unknown
	FBGN0035203	-0.65607	Unknown
	FBGN0028479	-0.84384	Mitochondrial trifunctional protein alpha subunit [Source:FlyBase gene name;Acc:FBgn0028479]
	FBGN0038326	-0.935126	Unknown
	FBGN0029969	-0.759546	Unknown
	FBGN0001258	1.489	Ecdysone-inducible gene L3 [Source:FlyBase gene name;Acc:FBgn0001258]
dme00280:Valine leucine and isoleucine degradation	FBGN0029924	0.769019	Unknown
	FBGN0051075	0.593392	Unknown
	FBGN0030482	0.934636	Unknown
	FBGN0038742	-0.818528	Arc42 [Source:FlyBase gene name;Acc:FBgn0038742]
	FBGN0034390	-0.695893	Unknown
	FBGN0040064	0.96283	yippee interacting protein 2 [Source:FlyBase gene name;Acc:FBgn0040064]
	FBGN0025352	-0.814735	Thiolase [Source:FlyBase gene name;Acc:FBgn0025352]
	FBGN0036927	-0.587362	Unknown
	FBGN0033879	-0.758212	Unknown
	FBGN0037999	0.777782	Unknown
	FBGN0033761	-0.672139	Unknown
	FBGN0035911	-0.597391	Unknown
	FBGN0035203	-0.65607	Unknown
	FBGN0028479	-0.84384	Mitochondrial trifunctional protein alpha subunit [Source:FlyBase gene name;Acc:FBgn0028479]
	FBGN0038326	-0.935126	Unknown
	FBGN0029969	-0.759546	Unknown
	FBGN0042083	-0.663715	Unknown
	FBGN0036762	-0.747126	Unknown
dme00040:Pentose and glucuronate interconversions	FBGN0040253	-0.647577	Ugt86Dg [Source:FlyBase gene name;Acc:FBgn0040253]
	FBGN0027552	-0.796457	Unknown
	FBGN0033949	-2.74136	Unknown
	FBGN0040256	1.09147	Ugt86Dd [Source:FlyBase gene name;Acc:FBgn0040256]
	FBGN0026314	-1.68164	UDP-glycosyltransferase 35b [Source:FlyBase gene name;Acc:FBgn0026314]
	FBGN0033101	-1.22924	Unknown
	FBGN0034605	2.80439	Unknown
	FBGN0038083	2.86138	Unknown
	FBGN0032135	0.616661	GlcAT-S [Source:FlyBase gene name;Acc:FBgn0032135]
	FBGN0026315	-0.729482	UDP-glycosyltransferase 35a [Source:FlyBase gene name;Acc:FBgn0026315]
	FBGN0040091	-1.19846	Ugt58Fa [Source:FlyBase gene name;Acc:FBgn0040091]
	FBGN0038463	-0.581029	Unknown
	FBGN0035978	-1.04042	UGP [Source:FlyBase gene name;Acc:FBgn0035978]
	FBGN0035476	3.81496	Unknown
	FBGN0040250	-0.779623	Ugt86Dj [Source:FlyBase gene name;Acc:FBgn0040250]
	FBGN0040251	3.31106	Ugt86Di [Source:FlyBase gene name;Acc:FBgn0040251]
	FBGN0040260	0.818493	Ugt36Bc [Source:FlyBase gene name;Acc:FBgn0040260]
	FBGN0040261	1.5034	Ugt36Bb [Source:FlyBase gene name;Acc:FBgn0040261]
	FBGN0030737	-2.16332	Unknown
	FBGN0026756	0.921604	UDP-glycosyltransferase 37a1 [Source:FlyBase gene name;Acc:FBgn0026756]
	FBGN0040262	1.40888	Ugt36Ba [Source:FlyBase gene name;Acc:FBgn0040262]
dme00620:Pyruvate metabolism	FBGN0030078	0.755066	Unknown
	FBGN0051075	0.593392	Unknown
	FBGN0037115	0.697917	Unknown
	FBGN0027552	-0.796457	Unknown
	FBGN0038258	0.606167	Unknown
	FBGN0037024	-0.638458	Unknown
	FBGN0002719	-1.35023	Malic enzyme [Source:FlyBase gene name;Acc:FBgn0002719]
	FBGN0027580	-1.47906	Unknown
	FBGN0034127	0.588711	Unknown
	FBGN0033101	-1.22924	Unknown
	FBGN0036723	0.825026	Unknown
	FBGN0033246	-1.97871	Acetyl-CoA carboxylase [Source:FlyBase gene name;Acc:FBgn0033246]
	FBGN0040524	0.708018	Unknown
	FBGN0051674	-0.846104	Unknown
	FBGN0003178	-0.876529	Pyruvate kinase [Source:FlyBase gene name;Acc:FBgn0003178]
	FBGN0035203	-0.65607	Unknown
	FBGN0003067	1.07542	Phosphoenolpyruvate carboxykinase [Source:FlyBase gene name;Acc:FBgn0003067]
	FBGN0033162	-0.898399	Unknown
	FBGN0036327	0.61716	Unknown
	FBGN0029969	-0.759546	Unknown
	FBGN0035476	3.81496	Unknown
	FBGN0028325	-0.68839	lethal (1) G0334 [Source:FlyBase gene name;Acc:FBgn0028325]
	FBGN0036762	-0.747126	Unknown
	FBGN0001258	1.489	Ecdysone-inducible gene L3 [Source:FlyBase gene name;Acc:FBgn0001258]
dme00790:Folate biosynthesis	FBGN0003162	0.915913	Punch [Source:FlyBase gene name;Acc:FBgn0003162]
	FBGN0052155	-0.627128	Unknown
	FBGN0037786	-0.701832	Unknown
	FBGN0035619	-2.91719	Unknown
	FBGN0016123	-2.14723	Alkaline phosphatase 4 [Source:FlyBase gene name;Acc:FBgn0016123]
	FBGN0003141	-0.693407	purple [Source:FlyBase gene name;Acc:FBgn0003141]
	FBGN0032779	-1.13207	Unknown
	FBGN0051773	0.622796	Unknown
	FBGN0030041	1.87185	Unknown
	FBGN0038845	-3.00688	Unknown
	FBGN0033423	-2.64614	Unknown
	FBGN0043791	0.885617	Unknown
	FBGN0035620	-3.10627	Unknown

## Sheet: Axenic Heterorhabditis 12h
KEGG Category	ID	LFC	Description
dme00903:Limonene and pinene degradation	FBGN0038236	-0.711075	Unknown
	FBGN0051075	0.734872	Description
	FBGN0037761	-1.46343	Unknown
	FBGN0015037	-0.653929	Unknown
	FBGN0031925	-0.982202	Unknown
	FBGN0015035	0.953441	Unknown
	FBGN0034053	0.613522	Unknown
	FBGN0031689	0.683368	Senescence marker protein-30 [Source:FlyBase gene name;Acc:FBgn0038257]
	FBGN0041337	1.20863	Unknown
	FBGN0030968	0.771851	Unknown
	FBGN0053337	-0.680661	Jonah 99Ci [Source:FlyBase gene name;Acc:FBgn0003358]
	FBGN0010019	-0.657122	Unknown
	FBGN0003486	-0.60453	Unknown
	FBGN0038006	-1.58755	Unknown
	FBGN0038005	1.16734	Unknown
	FBGN0025454	0.969378	Unknown
	FBGN0030369	0.68452	Unknown
	FBGN0038095	-1.71461	Cuticular protein 67Fb [Source:FlyBase gene name;Acc:FBgn0036110]
	FBGN0039006	-0.680661	Unknown
	FBGN0033981	0.621902	Jonah 99Cii [Source:FlyBase gene name;Acc:FBgn0003356]
	FBGN0013772	0.74826	Unknown
dme00330:Arginine and proline metabolism	FBGN0051075	0.734872	Unknown
	FBGN0001125	1.28724	Jonah 99Ciii [Source:FlyBase gene name;Acc:FBgn0003357]
	FBGN0085374	-0.719135	Unknown
	FBGN0032076	0.913376	Sorbitol dehydrogenase 1 [Source:FlyBase gene name;Acc:FBgn0024289]
	FBGN0032077	0.913376	Unknown
	FBGN0036403	0.614569	Unknown
	FBGN0039779	0.997412	Cuticular protein 72Ec [Source:FlyBase gene name;Acc:FBgn0036619]
	FBGN0039783	-0.59655	Unknown
	FBGN0039782	-0.906542	Lip3 [Source:FlyBase gene name;Acc:FBgn0023495]
	FBGN0051015	-1.03501	Unknown
	FBGN0039053	-1.14432	Unknown
	FBGN0051017	-0.727135	Bearded [Source:FlyBase gene name;Acc:FBgn0000216]
	FBGN0051016	-0.687451	Unknown
	FBGN0001124	0.822802	Gustatory receptor 92a [Source:FlyBase gene name;Acc:FBgn0045471]
	FBGN0052199	-0.582278	Unknown
	FBGN0013307	-1.04949	Unknown
	FBGN0039616	-1.28599	Unknown
dme00980:Metabolism of xenobiotics by cytochrome P450	FBGN0038886	-1.26563	Unknown
	FBGN0010548	-0.581051	Maltase A7 [Source:FlyBase gene name;Acc:FBgn0033296]
	FBGN0000055	0.835128	Acp65Aa [Source:FlyBase gene name;Acc:FBgn0020765]
	FBGN0000056	0.835128	Tubby [Source:FlyBase gene name;Acc:FBgn0243586]
	FBGN0037697	0.614506	Unknown
	FBGN0040256	0.778452	Unknown
	FBGN0010040	-1.44619	Twin of m4 [Source:FlyBase gene name;Acc:FBgn0026320]
	FBGN0042206	0.650853	Blastoderm-specific gene 25A [Source:FlyBase gene name;Acc:FBgn0000227]
	FBGN0010043	1.6148	Ionotropic receptor 60d [Source:FlyBase gene name;Acc:FBgn0259187]
	FBGN0051002	1.92138	target of brain insulin [Source:FlyBase gene name;Acc:FBgn0261575]
	FBGN0063498	0.658545	Unknown
	FBGN0011693	0.731819	Unknown
	FBGN0010226	0.698714	Adult cuticle protein 1 [Source:FlyBase gene name;Acc:FBgn0014454]
	FBGN0063499	-0.79287	Unknown
	FBGN0040251	-1.0217	Gustatory receptor 22d [Source:FlyBase gene name;Acc:FBgn0045498]
	FBGN0040261	-1.26562	E(spl) region transcript mdelta [Source:FlyBase gene name;Acc:FBgn0002734]
	FBGN0026755	1.46111	Unknown
dme00982:Drug metabolism	FBGN0038886	-1.26563	Unknown
	FBGN0010548	-0.581051	Unknown
	FBGN0000055	0.835128	Unknown
	FBGN0000056	0.835128	Unknown
	FBGN0037697	0.614506	Unknown
	FBGN0040256	0.778452	E(spl) region transcript mgamma [Source:FlyBase gene name;Acc:FBgn0002735]
	FBGN0010040	-1.44619	Cuticular protein 49Ab [Source:FlyBase gene name;Acc:FBgn0050042]
	FBGN0042206	0.650853	Unknown
	FBGN0010043	1.6148	Unknown
	FBGN0051002	1.92138	Brother of Bearded A [Source:FlyBase gene name;Acc:FBgn0040487]
	FBGN0063498	0.658545	Unknown
	FBGN0011693	0.731819	Unknown
	FBGN0010226	0.698714	Unknown
	FBGN0063499	-0.79287	Jonah 44E [Source:FlyBase gene name;Acc:FBgn0001285]
	FBGN0040251	-1.0217	Maltase A3 [Source:FlyBase gene name;Acc:FBgn0002571]
	FBGN0040261	-1.26562	Unknown
	FBGN0026755	1.46111	methuselah-like 7 [Source:FlyBase gene name;Acc:FBgn0035847]
dme00500:Starch and sucrose metabolism	FBGN0038886	-1.26563	Unknown
	FBGN0034417	-0.839579	Unknown
	FBGN0040256	0.778452	Unknown
	FBGN0001187	0.805616	Unknown
	FBGN0033297	0.98644	Unknown
	FBGN0033296	2.05053	Unknown
	FBGN0033294	0.848828	Unknown
	FBGN0051002	1.92138	Unknown
	FBGN0042710	0.598809	Unknown
	FBGN0002571	1.78242	Unknown
	FBGN0040251	-1.0217	Unknown
	FBGN0032381	-0.797237	Unknown
	FBGN0040261	-1.26562	Unknown
	FBGN0002570	0.851909	Unknown
	FBGN0026755	1.46111	Unknown
dme00350:Tyrosine metabolism	FBGN0037761	-1.46343	Unknown
	FBGN0010548	-0.581051	Unknown
	FBGN0001125	1.28724	Unknown
	FBGN0000055	0.835128	adenosine 3 [Source:FlyBase gene name;Acc:FBgn0000053]
	FBGN0000056	0.835128	Glutathione S transferase D7 [Source:FlyBase gene name;Acc:FBgn0010043]
	FBGN0037697	0.614506	Unknown
	FBGN0053337	-0.680661	Unknown
	FBGN0036992	1.23145	Unknown
	FBGN0011693	0.731819	Gustatory receptor 22e [Source:FlyBase gene name;Acc:FBgn0045497]
	FBGN0261363	-0.62177	Unknown
	FBGN0040211	1.0217	nimrod C4 [Source:FlyBase gene name;Acc:FBgn0260011]
	FBGN0001124	0.822802	Unknown
	FBGN0005626	-0.675014	Unknown
dme00010:Glycolysis / Gluconeogenesis	FBGN0011693	0.731819	Unknown
	FBGN0012034	-0.812953	Hormone receptor 83 [Source:FlyBase gene name;Acc:FBgn0037436]
	FBGN0042710	0.598809	Niemann-Pick type C-2d [Source:FlyBase gene name;Acc:FBgn0037782]
	FBGN0030525	0.750436	sanpodo [Source:FlyBase gene name;Acc:FBgn0260440]
	FBGN0051075	0.734872	Unknown
	FBGN0003067	0.850845	Unknown
	FBGN0010548	-0.581051	Amalgam [Source:FlyBase gene name;Acc:FBgn0000071]
	FBGN0000055	0.835128	Insulin-like peptide 2 [Source:FlyBase gene name;Acc:FBgn0036046]
	FBGN0043783	1.32942	Unknown
	FBGN0000056	0.835128	Unknown
	FBGN0001187	0.805616	Unknown
	FBGN0032372	0.655329	Unknown
dme00790:Folate biosynthesis	FBGN0032779	-0.693806	Cuticular protein 62Bc [Source:FlyBase gene name;Acc:FBgn0035281]
	FBGN0051773	0.588906	UDP-glycosyltransferase 37b1 [Source:FlyBase gene name;Acc:FBgn0026755]
	FBGN0030041	-1.79768	Cuticular protein 47Ec [Source:FlyBase gene name;Acc:FBgn0033600]
	FBGN0038845	-0.857838	Protein phosphatase Y at 55A [Source:FlyBase gene name;Acc:FBgn0003140]
	FBGN0052155	-0.730043	Jonah 65Ai [Source:FlyBase gene name;Acc:FBgn0035667]
	FBGN0033423	-1.04884	spalt-adjacent [Source:FlyBase gene name;Acc:FBgn0003313]
	FBGN0037083	-0.758662	Unknown
	FBGN0043791	-0.670466	Unknown
	FBGN0035619	-0.952334	Unknown
	FBGN0035620	-0.758498	Unknown
dme00052:Galactose metabolism	FBGN0042710	0.598809	Odorant-binding protein 46a [Source:FlyBase gene name;Acc:FBgn0033508]
	FBGN0001089	0.920243	skpD [Source:FlyBase gene name;Acc:FBgn0026174]
	FBGN0001187	0.805616	Unknown
	FBGN0035476	2.40321	Unknown
	FBGN0033297	0.98644	Unknown
	FBGN0033296	2.05053	Gr89a [Source:FlyBase gene name;Acc:FBgn0038440]
	FBGN0033294	0.848828	obstructor-H [Source:FlyBase gene name;Acc:FBgn0053983]
	FBGN0032381	-0.797237	Unknown
	FBGN0002571	1.78242	Unknown
	FBGN0002570	0.851909	Unknown
dme00051:Fructose and mannose metabolism	FBGN0042710	0.598809	achaete [Source:FlyBase gene name;Acc:FBgn0000022]
	FBGN0036300	-0.644011	Unknown
	FBGN0022359	0.961412	Ance-4 [Source:FlyBase gene name;Acc:FBgn0033366]
	FBGN0001187	0.805616	Unknown
	FBGN0035476	2.40321	Unknown
	FBGN0024289	2.43928	Unknown
	FBGN0036160	0.806785	Unknown
	FBGN0031661	-0.680661	Unknown
	FBGN0036941	0.645178	Unknown
	FBGN0036161	0.727804	adenosine 2 [Source:FlyBase gene name;Acc:FBgn0000052]
dme01040:Biosynthesis of unsaturated fatty acids	FBGN0034629	-1.08751	Unknown
	FBGN0032775	-0.828247	Cuticular protein 11A [Source:FlyBase gene name;Acc:FBgn0030394]
	FBGN0038130	-0.73733	Unknown
	FBGN0031813	-0.901473	Unknown
	FBGN0039755	-0.61015	Cuticular protein 76Ba [Source:FlyBase gene name;Acc:FBgn0036878]
	FBGN0032394	-0.681505	Unknown
	FBGN0039756	-1.30786	Unknown
	FBGN0035471	-0.783945	Unknown
	FBGN0039754	-0.643247	Ionotropic receptor 94f [Source:FlyBase gene name;Acc:FBgn0051225]
dme00040:Pentose and glucuronate interconversions	FBGN0051002	1.92138	Lcp65Ag1 [Source:FlyBase gene name;Acc:FBgn0020638]
	FBGN0038886	-1.26563	Gustatory receptor 93d [Source:FlyBase gene name;Acc:FBgn0045468]
	FBGN0034417	-0.839579	Unknown
	FBGN0040256	0.778452	Unknown
	FBGN0035476	2.40321	Insulin-like peptide 8 [Source:FlyBase gene name;Acc:FBgn0036690]
	FBGN0040251	-1.0217	Unknown
	FBGN0040261	-1.26562	Unknown
	FBGN0030737	1.32106	Unknown
	FBGN0026755	1.46111	Glutamate oxaloacetate transaminase 2 [Source:FlyBase gene name;Acc:FBgn0001125]
dme00053:Ascorbate and aldarate metabolism	FBGN0051002	1.92138	Cuticular protein 49Ah [Source:FlyBase gene name;Acc:FBgn0033731]
	FBGN0038886	-1.26563	Unknown
	FBGN0051075	0.734872	Maltase A6 [Source:FlyBase gene name;Acc:FBgn0050360]
	FBGN0040256	0.778452	asense [Source:FlyBase gene name;Acc:FBgn0000137]
	FBGN0040251	-1.0217	Unknown
	FBGN0036262	2.36572	Unknown
	FBGN0040261	-1.26562	Unknown
	FBGN0026755	1.46111	Unknown
dme00250:Alanineaspartate and glutamate metabolism	FBGN0041194	0.836946	globin 3 [Source:FlyBase gene name;Acc:FBgn0037385]
	FBGN0001125	1.28724	Unknown
	FBGN0041607	-1.57562	Unknown
	FBGN0032076	0.913376	Odorant-binding protein 99a [Source:FlyBase gene name;Acc:FBgn0039678]
	FBGN0032077	0.913376	Unknown
	FBGN0001124	0.822802	Unknown
	FBGN0038467	0.865429	pugilist [Source:FlyBase gene name;Acc:FBgn0020385]
	FBGN0036403	0.614569	Unknown
dme00910:Nitrogen metabolism	FBGN0037646	-0.832979	Gustatory receptor 21a [Source:FlyBase gene name;Acc:FBgn0041250]
	FBGN0039838	-1.02462	Unknown
	FBGN0041607	-1.57562	Unknown
	FBGN0040628	-1.33072	Unknown
	FBGN0034560	0.850786	Unknown
	FBGN0038956	-0.695308	Unknown

## Sheet: Symbiotic Heterorhabditis 12h
KEGG Category	ID	LFC	Description
dme04142:Lysosome	FBgn0035445	0.600116	Unknown
	FBgn0034427	1.19819	Unknown
	FBgn0028667	-0.789733	Vacuolar H[+] ATPase subunit 16-3 [Source:FlyBase gene name;Acc:FBgn0028667]
	FBgn0033836	0.970684	Unknown
	FBgn0032066	1.42274	Unknown
	FBgn0034665	0.902146	Unknown
	FBgn0032303	-4.63343	Unknown
	FBgn0032068	0.858924	Unknown
	FBgn0032069	1.38235	Unknown
	FBgn0260475	1.13095	Unknown
	FBgn0032294	-0.602964	Vacuolar H[+] ATPase subunit 16-5 [Source:FlyBase gene name;Acc:FBgn0032294]
	FBgn0033933	-0.649804	Unknown
	FBgn0051148	0.7173	Unknown
	FBgn0039045	-0.691639	Unknown
	FBgn0037396	0.858718	Unknown
	FBgn0037397	-0.666876	Unknown
dme00500:Starch and sucrose metabolism	FBgn0040255	-0.744217	Ugt86De [Source:FlyBase gene name;Acc:FBgn0040255]
	FBgn0026754	-0.645345	UDP-glycosyltransferase 37c1 [Source:FlyBase gene name;Acc:FBgn0026754]
	FBgn0042711	-0.632633	Hex-t1 [Source:FlyBase gene name;Acc:FBgn0042711]
	FBgn0020506	1.24558	Amyrel [Source:FlyBase gene name;Acc:FBgn0020506]
	FBgn0038619	0.610198	Unknown
	FBgn0001187	0.702618	Hexokinase C [Source:FlyBase gene name;Acc:FBgn0001187]
	FBgn0033296	0.716751	Maltase A7 [Source:FlyBase gene name;Acc:FBgn0033296]
	FBgn0033294	0.660278	Maltase A4 [Source:FlyBase gene name;Acc:FBgn0033294]
	FBgn0032381	-1.68392	Maltase B1 [Source:FlyBase gene name;Acc:FBgn0032381]
	FBgn0002571	0.70429	Maltase A3 [Source:FlyBase gene name;Acc:FBgn0002571]
	FBgn0026755	-0.961619	UDP-glycosyltransferase 37b1 [Source:FlyBase gene name;Acc:FBgn0026755]
	FBgn0031887	0.593124	Unknown
dme00903:Limonene and pinene degradation	FBgn0038236	-0.598533	Cyp313a1 [Source:FlyBase gene name;Acc:FBgn0038236]
	FBgn0015039	0.881227	Cytochrome P450-9b2 [Source:FlyBase gene name;Acc:FBgn0015039]
	FBgn0038006	-1.1523	Cyp313a2 [Source:FlyBase gene name;Acc:FBgn0038006]
	FBgn0033697	0.981553	Cyp6t3 [Source:FlyBase gene name;Acc:FBgn0033697]
	FBgn0031925	-1.7411	Cyp4d21 [Source:FlyBase gene name;Acc:FBgn0031925]
	FBgn0033065	1.30704	Cyp6w1 [Source:FlyBase gene name;Acc:FBgn0033065]
	FBgn0015035	#N/A	Cytochrome P450-4e3 [Source:FlyBase gene name;Acc:FBgn0015035]
	FBgn0031688	0.637774	Cyp28d2 [Source:FlyBase gene name;Acc:FBgn0031688]
	FBgn0000473	0.594324	Cytochrome P450-6a2 [Source:FlyBase gene name;Acc:FBgn0000473]
	FBgn0053337	-0.982382	Unknown
	FBgn0013772	1.03343	Cytochrome P450-6a8 [Source:FlyBase gene name;Acc:FBgn0013772]
	FBgn0033978	0.633717	Cyp6a23 [Source:FlyBase gene name;Acc:FBgn0033978]
dme00980:Metabolism of xenobiotics by cytochrome P450	FBgn0040255	-0.744217	Ugt86De [Source:FlyBase gene name;Acc:FBgn0040255]
	FBgn0026754	-0.645345	UDP-glycosyltransferase 37c1 [Source:FlyBase gene name;Acc:FBgn0026754]
	FBgn0011693	0.820799	Photoreceptor dehydrogenase [Source:FlyBase gene name;Acc:FBgn0011693]
	FBgn0063498	0.715831	Glutathione S transferase E2 [Source:FlyBase gene name;Acc:FBgn0063498]
	FBgn0042137	-1.25184	Unknown
	FBgn0037697	0.629198	Unknown
	FBgn0010040	-1.33287	Glutathione S transferase D4 [Source:FlyBase gene name;Acc:FBgn0010040]
	FBgn0010042	1.01762	Glutathione S transferase D6 [Source:FlyBase gene name;Acc:FBgn0010042]
	FBgn0026755	-0.961619	UDP-glycosyltransferase 37b1 [Source:FlyBase gene name;Acc:FBgn0026755]
	FBgn0010043	0.673668	Glutathione S transferase D7 [Source:FlyBase gene name;Acc:FBgn0010043]
	FBgn0031887	0.593124	Unknown
dme00982:Drug metabolism	FBgn0040255	-0.744217	Ugt86De [Source:FlyBase gene name;Acc:FBgn0040255]
	FBgn0026754	-0.645345	UDP-glycosyltransferase 37c1 [Source:FlyBase gene name;Acc:FBgn0026754]
	FBgn0011693	0.820799	Photoreceptor dehydrogenase [Source:FlyBase gene name;Acc:FBgn0011693]
	FBgn0063498	0.715831	Glutathione S transferase E2 [Source:FlyBase gene name;Acc:FBgn0063498]
	FBgn0042137	-1.25184	Unknown
	FBgn0037697	0.629198	Unknown
	FBgn0010040	-1.33287	Glutathione S transferase D4 [Source:FlyBase gene name;Acc:FBgn0010040]
	FBgn0010042	1.01762	Glutathione S transferase D6 [Source:FlyBase gene name;Acc:FBgn0010042]
	FBgn0026755	-0.961619	UDP-glycosyltransferase 37b1 [Source:FlyBase gene name;Acc:FBgn0026755]
	FBgn0010043	0.673668	Glutathione S transferase D7 [Source:FlyBase gene name;Acc:FBgn0010043]
	FBgn0031887	0.593124	Unknown
dme00052:Galactose metabolism	FBgn0042711	-0.632633	Hex-t1 [Source:FlyBase gene name;Acc:FBgn0042711]
	FBgn0038619	0.610198	Unknown
	FBgn0001187	0.702618	Hexokinase C [Source:FlyBase gene name;Acc:FBgn0001187]
	FBgn0035476	1.39144	Unknown
	FBgn0033296	0.716751	Maltase A7 [Source:FlyBase gene name;Acc:FBgn0033296]
	FBgn0033294	0.660278	Maltase A4 [Source:FlyBase gene name;Acc:FBgn0033294]
	FBgn0032381	-1.68392	Maltase B1 [Source:FlyBase gene name;Acc:FBgn0032381]
	FBgn0002571	0.70429	Maltase A3 [Source:FlyBase gene name;Acc:FBgn0002571]
dme00010:Glycolysis / Gluconeogenesis	FBgn0011693	0.820799	Photoreceptor dehydrogenase [Source:FlyBase gene name;Acc:FBgn0011693]
	FBgn0012034	-0.672921	Acetyl Coenzyme A synthase [Source:FlyBase gene name;Acc:FBgn0012034]
	FBgn0042711	-0.632633	Hex-t1 [Source:FlyBase gene name;Acc:FBgn0042711]
	FBgn0003067	1.32518	Phosphoenolpyruvate carboxykinase [Source:FlyBase gene name;Acc:FBgn0003067]
	FBgn0042137	-1.25184	Unknown
	FBgn0033856	-0.672138	Unknown
	FBgn0001187	0.702618	Hexokinase C [Source:FlyBase gene name;Acc:FBgn0001187]
	FBgn0034356	0.864663	Unknown
dme00350:Tyrosine metabolism	FBgn0011693	0.820799	Photoreceptor dehydrogenase [Source:FlyBase gene name;Acc:FBgn0011693]
	FBgn0042137	-1.25184	Unknown
	FBgn0001125	0.973159	Glutamate oxaloacetate transaminase 2 [Source:FlyBase gene name;Acc:FBgn0001125]
	FBgn0040211	0.977896	homogentisate 1,2-dioxygenase [Source:FlyBase gene name;Acc:FBgn0040211]
	FBgn0037697	0.629198	Unknown
	FBgn0053337	-0.982382	Unknown
	FBgn0036992	1.20993	Unknown
dme00670:One carbon pool by folate	FBgn0010222	0.707955	NAD-dependent methylenetetrahydrofolate dehydrogenase [Source:FlyBase gene name;Acc:FBgn0010222]
	FBgn0000053	0.760088	adenosine 3 [Source:FlyBase gene name;Acc:FBgn0000053]
	FBgn0032945	1.09484	Unknown
	FBgn0032287	0.765703	Unknown
	FBgn0020385	1.01939	pugilist [Source:FlyBase gene name;Acc:FBgn0020385]
	FBgn0039241	1.25271	Unknown
dme00511:Other glycan degradation	FBgn0034665	0.902146	Unknown
	FBgn0032068	0.858924	Unknown
	FBgn0032069	1.38235	Unknown
	FBgn0034427	1.19819	Unknown
	FBgn0051148	0.7173	Unknown
	FBgn0032066	1.42274	Unknown
dme00360:Phenylalanine metabolism	FBgn0001125	0.973159	Glutamate oxaloacetate transaminase 2 [Source:FlyBase gene name;Acc:FBgn0001125]
	FBgn0038465	0.731872	Immune-regulated catalase [Source:FlyBase gene name;Acc:FBgn0038465]
	FBgn0053337	-0.982382	Unknown
	FBgn0036992	1.20993	Unknown
	FBgn0033518	0.64503	Peroxiredoxin 2540-2 [Source:FlyBase gene name;Acc:FBgn0033518]
dme00790:Folate biosynthesis	FBgn0034711	0.861688	Unknown
	FBgn0038845	-0.677546	Unknown
	FBgn0033423	-0.938251	Unknown
	FBgn0037083	-1.00792	Unknown
	FBgn0043791	-1.31457	Unknown
dme00640:Propanoate metabolism	FBgn0012034	-0.672921	Acetyl Coenzyme A synthase [Source:FlyBase gene name;Acc:FBgn0012034]
	FBgn0033856	-0.672138	Unknown
	FBgn0035811	0.66035	Unknown
	FBgn0023537	0.685353	Unknown
	FBgn0037643	0.610241	FBgn0065080
			FBgn0261973
			FBgn0035300
			FBgn0032699
			FBgn0036023
			FBgn0035806
			FBgn0051084
			FBgn0067905
			FBgn0035510
			FBgn0037940
			FBgn0038510
			FBgn0036861
			FBgn0039681
			FBgn0035412
			FBgn0053632
			FBgn0036596
			FBgn0261356
			FBgn0040352
			FBgn0032066
			FBgn0040653
			FBgn0039593
			FBgn0035476
			FBgn0032069
			FBgn0034329
			FBgn0035458
			FBgn0083979
			FBgn0032436
			FBgn0053177
			FBgn0259190
			FBgn0038242
			FBgn0082935
			FBgn0024289
			FBgn0030575
			FBgn0038592
			FBgn0037618
			FBgn0054038
			FBgn0263092
			FBgn0003373
			FBgn0031031
			FBgn0036046
			FBgn0033366
			FBgn0038525
			FBgn0023495
			FBgn0036997
			FBgn0065070
			FBgn0053644
			FBgn0262454
			FBgn0038941
			FBgn0053463
			FBgn0003067
			FBgn0033835
			FBgn0032058
			FBgn0053470
			FBgn0028519
			FBgn0039193
			FBgn0262965
			FBgn0262460
			FBgn0262180
			FBgn0032638
			FBgn0262545
			FBgn0033508
			FBgn0033065
			FBgn0040045
			FBgn0086070
			FBgn0085784
			FBgn0000529
			FBgn0085232
			FBgn0053013
			FBgn0083989
			FBgn0030394
			FBgn0038783
			FBgn0051089
			FBgn0043799
			FBgn0039241
			FBgn0032322
			FBgn0020506
			FBgn0032040
			FBgn0262447
			FBgn0030483
			FBgn0039034
			FBgn0032368
			FBgn0037936
			FBgn0032387
			FBgn0262481
			FBgn0052055
			FBgn0040843
			FBgn0033412
			FBgn0030543
			FBgn0040967
			FBgn0045468
			FBgn0036992
			FBgn0038838
			FBgn0032663
			FBgn0034427
			FBgn0030826
			FBgn0037783
			FBgn0261289
			FBgn0062961
			FBgn0082923
			FBgn0039473
			FBgn0052188
			FBgn0030541
			FBgn0040717
			FBgn0051437
			FBgn0035582
			FBgn0040684
			FBgn0262903
			FBgn0030117
			FBgn0262888
			FBgn0031778
			FBgn0262576
			FBgn0259185
			FBgn0025680
			FBgn0029707
			FBgn0085472
			FBgn0031803
			FBgn0259187
			FBgn0085304
			FBgn0036150
			FBgn0037417
			FBgn0050095
			FBgn0039596
			FBgn0263215
			FBgn0260475
			FBgn0037662
			FBgn0053927
			FBgn0262007
			FBgn0038789
			FBgn0026384
			FBgn0035543
			FBgn0029807
			FBgn0037013
			FBgn0030994
			FBgn0036466
			FBgn0036818
			FBgn0040729
			FBgn0036618
			FBgn0032914
			FBgn0029573
			FBgn0032945
			FBgn0050148
			FBgn0040733
			FBgn0085214
			FBgn0036195
			FBgn0038526
			FBgn0058100
			FBgn0050289
			FBgn0031104
			FBgn0020642
			FBgn0034755
			FBgn0261993
			FBgn0262595
			FBgn0033866
			FBgn0033363
			FBgn0030538
			FBgn0034204
			FBgn0025583
			FBgn0035743
			FBgn0033798
			FBgn0038380
			FBgn0035512
			FBgn0045500
			FBgn0038795
			FBgn0004511
			FBgn0030017
			FBgn0020513
			FBgn0013772
			FBgn0260477
			FBgn0046756
			FBgn0263083
			FBgn0020385
			FBgn0033830
			FBgn0036322
			FBgn0085235
			FBgn0034956
			FBgn0039979
			FBgn0035279
			FBgn0031943
			FBgn0037078
			FBgn0025776
			FBgn0050091
			FBgn0038188
			FBgn0010042
			FBgn0037181
			FBgn0034512
			FBgn0262838
			FBgn0044011
			FBgn0030829
			FBgn0085195
			FBgn0083938
			FBgn0036101
			FBgn0053552
			FBgn0053003
			FBgn0026174
			FBgn0036223
			FBgn0261401
			FBgn0262142
			FBgn0034785
			FBgn0260440
			FBgn0040998
			FBgn0033697
			FBgn0050446
			FBgn0033140
			FBgn0034140
			FBgn0040211
			FBgn0036030
			FBgn0036617
			FBgn0040650
			FBgn0054003
			FBgn0039659
			FBgn0044817
			FBgn0063381
			FBgn0001125
			FBgn0033836
			FBgn0030777
			FBgn0261989
			FBgn0005664
			FBgn0085309
			FBgn0037067
			FBgn0039648
			FBgn0035281
			FBgn0038172
			FBgn0027929
			FBgn0036563
			FBgn0037935
			FBgn0052058
			FBgn0030494
			FBgn0030390
			FBgn0085213
			FBgn0003448
			FBgn0262249
			FBgn0041245
			FBgn0263040
			FBgn0063380
			FBgn0085297
			FBgn0026396
			FBgn0053983
			FBgn0025613
			FBgn0039476
			FBgn0040551
			FBgn0016715
			FBgn0262815
			FBgn0038530
			FBgn0029931
			FBgn0085246
			FBgn0037069
			FBgn0085222
			FBgn0086601
			FBgn0040358
			FBgn0050083
			FBgn0086047
			FBgn0031697
			FBgn0085482
			FBgn0040736
			FBgn0083039
			FBgn0033501
			FBgn0039023
			FBgn0030537
			FBgn0063083
			FBgn0040353
			FBgn0061188
			FBgn0029649
			FBgn0037395
			FBgn0038267
			FBgn0000052
			FBgn0001981
			FBgn0260645
			FBgn0037974
			FBgn0037832
			FBgn0034665
			FBgn0262606
			FBgn0262816
			FBgn0020258
			FBgn0001230
			FBgn0031032
			FBgn0033170
			FBgn0040828
			FBgn0051106
			FBgn0030009
			FBgn0038113
			FBgn0054031
			FBgn0033658
			FBgn0083030
			FBgn0086072
			FBgn0014949
			FBgn0053641
			FBgn0036589
			FBgn0046885
			FBgn0034807
			FBgn0036226
			FBgn0261706
			FBgn0033362
			FBgn0030417
			FBgn0034106
			FBgn0031547
			FBgn0015039
			FBgn0041240
			FBgn0034377
			FBgn0029646
			FBgn0030162
			FBgn0035091
			FBgn0039840
			FBgn0046879
			FBgn0082974
			FBgn0046878
			FBgn0038929
			FBgn0051092
			FBgn0040735
			FBgn0033076
			FBgn0085466
			FBgn0262357
			FBgn0053510
			FBgn0034356
			FBgn0037727
			FBgn0031412
			FBgn0261575
			FBgn0034711
			FBgn0036679
			FBgn0032068
			FBgn0031099
			FBgn0039523
			FBgn0037396
			FBgn0045759
			FBgn0039323
			FBgn0037769
			FBgn0033731
			FBgn0031417
			FBgn0052553
			FBgn0263116
			FBgn0040972
			FBgn0025643
			FBgn0262565
			FBgn0033851
			FBgn0053703
			FBgn0003011
			FBgn0039469
			FBgn0052773
			FBgn0036229
			FBgn0260482
			FBgn0083032
			FBgn0035453
			FBgn0037030
			FBgn0050114
			FBgn0053477
			FBgn0038646
			FBgn0024293
			FBgn0033465
			FBgn0003741
			FBgn0065076
			FBgn0038214
			FBgn0038047
			FBgn0002565
			FBgn0026268
			FBgn0034460
			FBgn0053093
			FBgn0052656
			FBgn0034330
			FBgn0036316
			FBgn0036449
			FBgn0011693
			FBgn0034457
			FBgn0032132
			FBgn0262983
			FBgn0000406
			FBgn0036822
			FBgn0028410
			FBgn0053648
			FBgn0003965
			FBgn0259188
			FBgn0030443
			FBgn0034761
			FBgn0263081
			FBgn0043865
			FBgn0030949
			FBgn0050380
			FBgn0004862
			FBgn0032753
			FBgn0037412
			FBgn0036827
			FBgn0029863
			FBgn0036713
			FBgn0030204
			FBgn0053128
			FBgn0033308
			FBgn0040989
			FBgn0031471
			FBgn0035547
			FBgn0035626
			FBgn0035870
			FBgn0036208
			FBgn0038958
			FBgn0036584
			FBgn0037973
			FBgn0082973
			FBgn0031894
			FBgn0053346
			FBgn0044508
			FBgn0033207
			FBgn0038705
			FBgn0035551
			FBgn0037906
			FBgn0259149
			FBgn0035578
			FBgn0030979
			FBgn0085236
			FBgn0051664
			FBgn0036750
			FBgn0031042
			FBgn0037386
			FBgn0032773
			FBgn0038291
			FBgn0032287
			FBgn0011296
			FBgn0000053
			FBgn0040064
			FBgn0036831
			FBgn0039022
			FBgn0039435
			FBgn0054006
			FBgn0032549
			FBgn0035691
			FBgn0034010
			FBgn0036234
			FBgn0039820
			FBgn0040582
			FBgn0036836
			FBgn0034553
			FBgn0086662
			FBgn0039232
			FBgn0026878
			FBgn0030058
			FBgn0037195
			FBgn0052237
			FBgn0035611
			FBgn0039436
			FBgn0033520
			FBgn0033767
			FBgn0030737
			FBgn0036833
			FBgn0027796
			FBgn0052374
			FBgn0259198
			FBgn0259186
			FBgn0029964
			FBgn0038465
			FBgn0085329
			FBgn0036474
			FBgn0053137
			FBgn0025687
			FBgn0001234
			FBgn0038727
			FBgn0262987
			FBgn0032587
			FBgn0035737
			FBgn0033850
			FBgn0054044
			FBgn0050286
			FBgn0034530
			FBgn0261975
			FBgn0036491
			FBgn0024740
			FBgn0051148
			FBgn0033296
			FBgn0034759
			FBgn0052571
			FBgn0063498
			FBgn0031432
			FBgn0032264
			FBgn0031317
			FBgn0037589
			FBgn0037114
			FBgn0035621
			FBgn0040723
			FBgn0034974
			FBgn0033720
			FBgn0037934
			FBgn0259738
			FBgn0027793
			FBgn0083006
			FBgn0037797
			FBgn0026385
			FBgn0010222
			FBgn0031730
			FBgn0002440
			FBgn0053645
			FBgn0034294
			FBgn0262973
			FBgn0002571
			FBgn0261709
			FBgn0083042
			FBgn0085261
			FBgn0001187
			FBgn0085205
			FBgn0039656
			FBgn0065107
			FBgn0024957
			FBgn0085250
			FBgn0025334
			FBgn0037411
			FBgn0034884
			FBgn0085283
			FBgn0262456
			FBgn0084049
			FBgn0031731
			FBgn0053998
			FBgn0050008
			FBgn0003308
			FBgn0029667
			FBgn0039827
			FBgn0051785
			FBgn0038479
			FBgn0032808
			FBgn0032478
			FBgn0053971
			FBgn0023537
			FBgn0035256
			FBgn0001320
			FBgn0053012
			FBgn0051326
			FBgn0034766
			FBgn0033112
			FBgn0031309
			FBgn0035607
			FBgn0034139
			FBgn0004911
			FBgn0032136
			FBgn0051777
			FBgn0262378
			FBgn0036233
			FBgn0032140
			FBgn0003300
			FBgn0038665
			FBgn0033679
			FBgn0032507
			FBgn0041182
			FBgn0086691
			FBgn0039771
			FBgn0041625
			FBgn0010043
			FBgn0036009
			FBgn0262101
			FBgn0034002
			FBgn0034861
			FBgn0030841
			FBgn0262141
			FBgn0034667
			FBgn0250869
			FBgn0052054
			FBgn0262947
			FBgn0032498
			FBgn0040355
			FBgn0037714
			FBgn0037140
			FBgn0035348
			FBgn0083017
			FBgn0051292
			FBgn0030588
			FBgn0263114
			FBgn0039038
			FBgn0035811
			FBgn0033294
			FBgn0034647
			FBgn0034731
			FBgn0033521
			FBgn0030940
			FBgn0034030
			FBgn0038468
			FBgn0053462
			FBgn0039779
			FBgn0032119
			FBgn0040363
			FBgn0003374
			FBgn0261861
			FBgn0036447
			FBgn0013442
			FBgn0034910
			FBgn0052988
			FBgn0040338
			FBgn0033202
			FBgn0011293
			FBgn0032446
			FBgn0031005
			FBgn0035861
			FBgn0042092
			FBgn0030157
			FBgn0035949
			FBgn0030659
			FBgn0052496
			FBgn0051104
			FBgn0030006
			FBgn0262827
			FBgn0031971
			FBgn0029747
			FBgn0033518
			FBgn0261808
			FBgn0050203
			FBgn0262355
			FBgn0259237
			FBgn0002930
			FBgn0034218
			FBgn0039628
			FBgn0034783
			FBgn0053468
			FBgn0037565
			FBgn0035575
			FBgn0085322
			FBgn0052255
			FBgn0039288
			FBgn0036532
			FBgn0052693
			FBgn0031688
			FBgn0043535
			FBgn0053200
			FBgn0053958
			FBgn0033978
			FBgn0053124
			FBgn0052639
			FBgn0034614
			FBgn0037697
			FBgn0054045
			FBgn0035176
			FBgn0036146
			FBgn0003090
			FBgn0039552
			FBgn0063373
			FBgn0050259
			FBgn0039346
			FBgn0031307
			FBgn0030163
			FBgn0040322
			FBgn0033603
			FBgn0263314
			FBgn0038858
			FBgn0051053
			FBgn0031703
			FBgn0039686
			FBgn0000644
			FBgn0032803
			FBgn0029681
			FBgn0040813
			FBgn0036417
			FBgn0038847
			FBgn0086078
			FBgn0035160
			FBgn0040892
			FBgn0027795
			FBgn0039089
			FBgn0083049
			FBgn0038290
			FBgn0037643
			FBgn0038619
			FBgn0260866
			FBgn0036757
			FBgn0085342
			FBgn0032618
			FBgn0038451
			FBgn0027550
			FBgn0085289
			FBgn0259223
			FBgn0259229
			FBgn0029866
			FBgn0035673
			FBgn0030251
			FBgn0083972
			FBgn0050440
			FBgn0037594
			FBgn0039202
			FBgn0040734
			FBgn0035445
			FBgn0038068
			FBgn0034558
			FBgn0038179
			FBgn0022359
			FBgn0039810
			FBgn0031441
			FBgn0052532
			FBgn0052808
			FBgn0000473
			FBgn0030590
			FBgn0036090
			FBgn0038846
			FBgn0031887
			FBgn0036110
			FBgn0033651
			FBgn0039108
			FBgn0027579
			FBgn0035798
			FBgn0030357
			FBgn0035719
			FBgn0030966
			FBgn0031910
			FBgn0035795
			FBgn0085612
			FBgn0040359
			FBgn0029896
			FBgn0051439
			FBgn0027334
			FBgn0034495
			FBgn0039630
			FBgn0037227
			FBgn0040699
			FBgn0263199
			FBgn0051481
			FBgn0034202
			FBgn0031209
			FBgn0038930
			FBgn0003382
			FBgn0015038
			FBgn0259716
			FBgn0036089
			FBgn0036986
			FBgn0034099
			FBgn0051871
			FBgn0036939
			FBgn0002926
			FBgn0032644
			FBgn0031132
			FBgn0002573
			FBgn0039782
			FBgn0036938
			FBgn0039172
			FBgn0035608
			FBgn0033042
			FBgn0031364
			FBgn0261614
			FBgn0036186
			FBgn0038915
			FBgn0035785
			FBgn0038361
			FBgn0259962
			FBgn0052983
			FBgn0015946
			FBgn0262897
			FBgn0035768
			FBgn0047092
			FBgn0038122
			FBgn0038236
			FBgn0039235
			FBgn0040096
			FBgn0040341
			FBgn0051482
			FBgn0020907
			FBgn0032286
			FBgn0032294
			FBgn0038887
			FBgn0033915
			FBgn0263216
			FBgn0033164
			FBgn0037276
			FBgn0259953
			FBgn0053888
			FBgn0053886
			FBgn0053884
			FBgn0053882
			FBgn0053880
			FBgn0053878
			FBgn0053870
			FBgn0035415
			FBgn0002855
			FBgn0036428
			FBgn0032211
			FBgn0039368
			FBgn0033115
			FBgn0045499
			FBgn0024319
			FBgn0260644
			FBgn0014465
			FBgn0261581
			FBgn0053140
			FBgn0004414
			FBgn0046253
			FBgn0262604
			FBgn0083966
			FBgn0037885
			FBgn0263024
			FBgn0030587
			FBgn0036910
			FBgn0262353
			FBgn0037678
			FBgn0035730
			FBgn0010385
			FBgn0003651
			FBgn0033853
			FBgn0052382
			FBgn0020236
			FBgn0034569
			FBgn0039860
			FBgn0032085
			FBgn0002863
			FBgn0087021
			FBgn0085396
			FBgn0051741
			FBgn0263042
			FBgn0032127
			FBgn0028926
			FBgn0031345
			FBgn0029717
			FBgn0036250
			FBgn0037415
			FBgn0261636
			FBgn0041234
			FBgn0003313
			FBgn0032289
			FBgn0263087
			FBgn0031164
			FBgn0037183
			FBgn0005638
			FBgn0085491
			FBgn0035187
			FBgn0051659
			FBgn0022160
			FBgn0250847
			FBgn0031654
			FBgn0051413
			FBgn0028999
			FBgn0037581
			FBgn0042711
			FBgn0039471
			FBgn0262352
			FBgn0260231
			FBgn0260230
			FBgn0051358
			FBgn0038342
			FBgn0083026
			FBgn0038209
			FBgn0038260
			FBgn0053557
			FBgn0029961
			FBgn0260719
			FBgn0058198
			FBgn0011694
			FBgn0262623
			FBgn0034642
			FBgn0039376
			FBgn0033048
			FBgn0029813
			FBgn0004003
			FBgn0036576
			FBgn0030410
			FBgn0040812
			FBgn0031752
			FBgn0085204
			FBgn0000606
			FBgn0026754
			FBgn0040575
			FBgn0043530
			FBgn0036712
			FBgn0037176
			FBgn0040060
			FBgn0086066
			FBgn0033933
			FBgn0037498
			FBgn0040649
			FBgn0038733
			FBgn0260963
			FBgn0038204
			FBgn0026399
			FBgn0262215
			FBgn0040674
			FBgn0262996
			FBgn0011559
			FBgn0033936
			FBgn0035567
			FBgn0050381
			FBgn0040063
			FBgn0038894
			FBgn0037399
			FBgn0037477
			FBgn0054041
			FBgn0028570
			FBgn0053290
			FBgn0053666
			FBgn0262817
			FBgn0035141
			FBgn0031974
			FBgn0020371
			FBgn0044050
			FBgn0031088
			FBgn0031613
			FBgn0037397
			FBgn0261290
			FBgn0039444
			FBgn0031592
			FBgn0036325
			FBgn0030080
			FBgn0053772
			FBgn0031466
			FBgn0037819
			FBgn0051528
			FBgn0031873
			FBgn0030676
			FBgn0053494
			FBgn0033856
			FBgn0003009
			FBgn0051016
			FBgn0012034
			FBgn0263249
			FBgn0053286
			FBgn0082936
			FBgn0034052
			FBgn0261860
			FBgn0036791
			FBgn0038845
			FBgn0030148
			FBgn0250822
			FBgn0053098
			FBgn0004181
			FBgn0259701
			FBgn0035666
			FBgn0053223
			FBgn0020545
			FBgn0036608
			FBgn0262533
			FBgn0263021
			FBgn0031446
			FBgn0261567
			FBgn0259864
			FBgn0033090
			FBgn0262463
			FBgn0011291
			FBgn0000094
			FBgn0052154
			FBgn0035309
			FBgn0039045
			FBgn0043792
			FBgn0032706
			FBgn0032163
			FBgn0032652
			FBgn0030667
			FBgn0035009
			FBgn0052213
			FBgn0037870
			FBgn0032080
			FBgn0030746
			FBgn0054034
			FBgn0000565
			FBgn0053147
			FBgn0031111
			FBgn0262017
			FBgn0036593
			FBgn0040467
			FBgn0262990
			FBgn0262239
			FBgn0004372
			FBgn0051464
			FBgn0040984
			FBgn0034700
			FBgn0053899
			FBgn0053897
			FBgn0053895
			FBgn0053893
			FBgn0053891
			FBgn0250833
			FBgn0039616
			FBgn0250862
			FBgn0033388
			FBgn0040778
			FBgn0259967
			FBgn0050049
			FBgn0050393
			FBgn0262532
			FBgn0051465
			FBgn0262891
			FBgn0259975
			FBgn0037003
			FBgn0082939
			FBgn0261055
			FBgn0035718
			FBgn0039434
			FBgn0037178
			FBgn0065051
			FBgn0038873
			FBgn0250832
			FBgn0028520
			FBgn0034325
			FBgn0031721
			FBgn0262899
			FBgn0034822
			FBgn0050272
			FBgn0032769
			FBgn0050001
			FBgn0028986
			FBgn0033271
			FBgn0031550
			FBgn0032522
			FBgn0032297
			FBgn0034416
			FBgn0050065
			FBgn0004426
			FBgn0262362
			FBgn0063386
			FBgn0035585
			FBgn0063382
			FBgn0036467
			FBgn0037405
			FBgn0045487
			FBgn0038539
			FBgn0051933
			FBgn0034474
			FBgn0250831
			FBgn0040255
			FBgn0262514
			FBgn0262359
			FBgn0036972
			FBgn0261060
			FBgn0259970
			FBgn0011670
			FBgn0039679
			FBgn0030982
			FBgn0039744
			FBgn0038531
			FBgn0031406
			FBgn0050101
			FBgn0260437
			FBgn0025612
			FBgn0005391
			FBgn0034290
			FBgn0010423
			FBgn0036708
			FBgn0052750
			FBgn0035311
			FBgn0044810
			FBgn0086068
			FBgn0259230
			FBgn0037273
			FBgn0038448
			FBgn0263041
			FBgn0032966
			FBgn0037036
			FBgn0082930
			FBgn0035343
			FBgn0039041
			FBgn0261996
			FBgn0035248
			FBgn0034289
			FBgn0259956
			FBgn0030495
			FBgn0004427
			FBgn0033860
			FBgn0050281
			FBgn0085369
			FBgn0086075
			FBgn0262788
			FBgn0035257
			FBgn0038691
			FBgn0032110
			FBgn0030271
			FBgn0262106
			FBgn0028944
			FBgn0053225
			FBgn0030377
			FBgn0026175
			FBgn0037389
			FBgn0262854
			FBgn0036381
			FBgn0262999
			FBgn0259959
			FBgn0033145
			FBgn0052383
			FBgn0015585
			FBgn0036780
			FBgn0030223
			FBgn0032145
			FBgn0034152
			FBgn0026397
			FBgn0052088
			FBgn0034283
			FBgn0028667
			FBgn0053245
			FBgn0262099
			FBgn0051446
			FBgn0085569
			FBgn0086611
			FBgn0260768
			FBgn0044811
			FBgn0030167
			FBgn0053292
			FBgn0011276
			FBgn0034154
			FBgn0262354
			FBgn0035186
			FBgn0033238
			FBgn0035479
			FBgn0000071
			FBgn0043470
			FBgn0034909
			FBgn0014464
			FBgn0032265
			FBgn0042110
			FBgn0050495
			FBgn0028583
			FBgn0040965
			FBgn0037570
			FBgn0037162
			FBgn0085812
			FBgn0261568
			FBgn0030408
			FBgn0001229
			FBgn0262948
			FBgn0262291
			FBgn0262144
			FBgn0030544
			FBgn0037666
			FBgn0259954
			FBgn0263086
			FBgn0034153
			FBgn0051913
			FBgn0034554
			FBgn0040097
			FBgn0032126
			FBgn0015001
			FBgn0032804
			FBgn0035012
			FBgn0053467
			FBgn0036638
			FBgn0041719
			FBgn0053865
			FBgn0053862
			FBgn0053850
			FBgn0053847
			FBgn0053844
			FBgn0053841
			FBgn0053838
			FBgn0053835
			FBgn0032311
			FBgn0050053
			FBgn0037127
			FBgn0260007
			FBgn0038011
			FBgn0259196
			FBgn0036937
			FBgn0037486
			FBgn0033880
			FBgn0005590
			FBgn0014019
			FBgn0259968
			FBgn0261587
			FBgn0004170
			FBgn0262621
			FBgn0038133
			FBgn0020518
			FBgn0083941
			FBgn0085462
			FBgn0000427
			FBgn0039611
			FBgn0259952
			FBgn0035623
			FBgn0037650
			FBgn0050093
			FBgn0085202
			FBgn0028904
			FBgn0035328
			FBgn0029084
			FBgn0042207
			FBgn0050072
			FBgn0050073
			FBgn0004425
			FBgn0085056
			FBgn0032625
			FBgn0262592
			FBgn0031430
			FBgn0019952
			FBgn0002869
			FBgn0036970
			FBgn0031929
			FBgn0031288
			FBgn0263036
			FBgn0262358
			FBgn0259949
			FBgn0086916
			FBgn0262365
			FBgn0052271
			FBgn0032162
			FBgn0038147
			FBgn0039091
			FBgn0036592
			FBgn0046886
			FBgn0037428
			FBgn0039180
			FBgn0053680
			FBgn0085288
			FBgn0052644
			FBgn0086074
			FBgn0082953
			FBgn0026390
			FBgn0034866
			FBgn0039443
			FBgn0262163
			FBgn0263233
			FBgn0250841
			FBgn0035089
			FBgn0034151
			FBgn0259960
			FBgn0051515
			FBgn0003482
			FBgn0054049
			FBgn0263082
			FBgn0031053
			FBgn0051015
			FBgn0033234
			FBgn0051269
			FBgn0052987
			FBgn0036289
			FBgn0032315
			FBgn0029966
			FBgn0051954
			FBgn0259963
			FBgn0036003
			FBgn0086266
			FBgn0015584
			FBgn0038714
			FBgn0085538
			FBgn0259958
			FBgn0015586
			FBgn0034206
			FBgn0043533
			FBgn0051958
			FBgn0034415
			FBgn0053173
			FBgn0028987
			FBgn0054002
			FBgn0262363
			FBgn0039298
			FBgn0033469
			FBgn0053551
			FBgn0039470
			FBgn0034900
			FBgn0011706
			FBgn0037571
			FBgn0039678
			FBgn0034942
			FBgn0259971
			FBgn0262682
			FBgn0033423
			FBgn0086359
			FBgn0051493
			FBgn0053121
			FBgn0259951
			FBgn0039151
			FBgn0002632
			FBgn0083035
			FBgn0065057
			FBgn0034867
			FBgn0052829
			FBgn0037421
			FBgn0034770
			FBgn0036956
			FBgn0039778
			FBgn0036969
			FBgn0083936
			FBgn0036492
			FBgn0040628
			FBgn0041105
			FBgn0262364
			FBgn0039152
			FBgn0011556
			FBgn0026755
			FBgn0031000
			FBgn0051902
			FBgn0261058
			FBgn0037765
			FBgn0014342
			FBgn0040487
			FBgn0259874
			FBgn0036583
			FBgn0039195
			FBgn0038067
			FBgn0036960
			FBgn0262356
			FBgn0031558
			FBgn0261523
			FBgn0026394
			FBgn0033590
			FBgn0053337
			FBgn0259164
			FBgn0030827
			FBgn0033137
			FBgn0036707
			FBgn0037129
			FBgn0035694
			FBgn0036158
			FBgn0082942
			FBgn0027571
			FBgn0031254
			FBgn0262003
			FBgn0051228
			FBgn0030563
			FBgn0037083
			FBgn0085471
			FBgn0052779
			FBgn0260011
			FBgn0039591
			FBgn0053244
			FBgn0036128
			FBgn0038153
			FBgn0262825
			FBgn0004428
			FBgn0029643
			FBgn0036600
			FBgn0003865
			FBgn0259964
			FBgn0036996
			FBgn0020509
			FBgn0262575
			FBgn0034382
			FBgn0037449
			FBgn0085259
			FBgn0052413
			FBgn0003057
			FBgn0053459
			FBgn0034383
			FBgn0040801
			FBgn0004554
			FBgn0085755
			FBgn0262896
			FBgn0065094
			FBgn0083951
			FBgn0031249
			FBgn0260868
			FBgn0250815
			FBgn0041607
			FBgn0261395
			FBgn0262884
			FBgn0044049
			FBgn0034037
			FBgn0039777
			FBgn0086055
			FBgn0032414
			FBgn0015583
			FBgn0030222
			FBgn0036439
			FBgn0050181
			FBgn0085644
			FBgn0029552
			FBgn0029727
			FBgn0053278
			FBgn0033167
			FBgn0043539
			FBgn0004047
			FBgn0033782
			FBgn0038469
			FBgn0017557
			FBgn0032313
			FBgn0032868
			FBgn0032359
			FBgn0038006
			FBgn0036602
			FBgn0085331
			FBgn0032293
			FBgn0000591
			FBgn0262319
			FBgn0259957
			FBgn0063374
			FBgn0262844
			FBgn0260225
			FBgn0002631
			FBgn0034288
			FBgn0051698
			FBgn0063924
			FBgn0034481
			FBgn0033303
			FBgn0039832
			FBgn0037420
			FBgn0045482
			FBgn0052564
			FBgn0033774
			FBgn0259955
			FBgn0033216
			FBgn0032913
			FBgn0042701
			FBgn0004110
			FBgn0031331
			FBgn0039312
			FBgn0040816
			FBgn0262892
			FBgn0045473
			FBgn0039784
			FBgn0034274
			FBgn0040609
			FBgn0262439
			FBgn0033279
			FBgn0038028
			FBgn0031802
			FBgn0040385
			FBgn0036112
			FBgn0003983
			FBgn0045485
			FBgn0052563
			FBgn0085494
			FBgn0042137
			FBgn0025642
			FBgn0029716
			FBgn0032142
			FBgn0011555
			FBgn0037197
			FBgn0003683
			FBgn0039568
			FBgn0262005
			FBgn0029642
			FBgn0036495
			FBgn0052072
			FBgn0259843
			FBgn0053866
			FBgn0053842
			FBgn0053833
			FBgn0053809
			FBgn0262883
			FBgn0262856
			FBgn0051779
			FBgn0002734
			FBgn0043791
			FBgn0004045
			FBgn0010040
			FBgn0085477
			FBgn0085398
			FBgn0086063
			FBgn0262006
			FBgn0039685
			FBgn0038914
			FBgn0261056
			FBgn0052160
			FBgn0031747
			FBgn0261846
			FBgn0039299
			FBgn0030524
			FBgn0038790
			FBgn0014076
			FBgn0038931
			FBgn0031026
			FBgn0086025
			FBgn0261057
			FBgn0002939
			FBgn0085476
			FBgn0082951
			FBgn0261932
			FBgn0029568
			FBgn0037782
			FBgn0030836
			FBgn0262406
			FBgn0053769
			FBgn0263095
			FBgn0052071
			FBgn0038484
			FBgn0035697
			FBgn0040069
			FBgn0259998
			FBgn0053511
			FBgn0014396
			FBgn0037635
			FBgn0263088
			FBgn0015316
			FBgn0031923
			FBgn0036810
			FBgn0037175
			FBgn0002561
			FBgn0039671
			FBgn0053461
			FBgn0037323
			FBgn0259973
			FBgn0261927
			FBgn0050280
			FBgn0031930
			FBgn0261833
			FBgn0085358
			FBgn0039311
			FBgn0030298
			FBgn0032082
			FBgn0000359
			FBgn0033593
			FBgn0053773
			FBgn0036349
			FBgn0037352
			FBgn0031086
			FBgn0000360
			FBgn0031034
			FBgn0052203
			FBgn0038718
			FBgn0030937
			FBgn0263094
			FBgn0030187
			FBgn0030824
			FBgn0053530
			FBgn0019928
			FBgn0032551
			FBgn0030459
			FBgn0086079
			FBgn0053341
			FBgn0004898
			FBgn0262143
			FBgn0034683
			FBgn0032381
			FBgn0039114
			FBgn0038131
			FBgn0035886
			FBgn0031925
			FBgn0082946
			FBgn0262875
			FBgn0262513
			FBgn0263090
			FBgn0038566
			FBgn0052249
			FBgn0026320
			FBgn0262613
			FBgn0262170
			FBgn0051813
			FBgn0261634
			FBgn0038528
			FBgn0261952
			FBgn0050045
			FBgn0086058
			FBgn0028537
			FBgn0086082
			FBgn0030270
			FBgn0036711
			FBgn0053701
			FBgn0031018
			FBgn0039472
			FBgn0029696
			FBgn0040104
			FBgn0029907
			FBgn0260954
			FBgn0040809
			FBgn0262021
			FBgn0030438
			FBgn0004190
			FBgn0259713
			FBgn0053247
			FBgn0030098
			FBgn0039313
			FBgn0028917
			FBgn0002534
			FBgn0034092
			FBgn0032669
			FBgn0038239
			FBgn0261853
			FBgn0053796
			FBgn0053544
			FBgn0053770
			FBgn0051789
			FBgn0051926
			FBgn0038717
			FBgn0262389
			FBgn0036607
			FBgn0036019
			FBgn0035742
			FBgn0262611
			FBgn0029977
			FBgn0262594
			FBgn0038523
			FBgn0032789
			FBgn0086610
			FBgn0052642
			FBgn0030161
			FBgn0032788
			FBgn0262943
			FBgn0028948
			FBgn0041252
			FBgn0051661
			FBgn0004589
			FBgn0003378
			FBgn0262427
			FBgn0042187
			FBgn0034899
			FBgn0052751
			FBgn0262577
			FBgn0000358
			FBgn0002629
			FBgn0051928
			FBgn0262609
			FBgn0032303
			FBgn0000357
			FBgn0000356
			FBgn0000355
			FBgn0259838
			FBgn0259865
			FBgn0039522
			FBgn0261813
			FBgn0035315
			FBgn0262995
			FBgn0014849
			FBgn0035572
			FBgn0262813
			FBgn0011982

## Sheet: Photorhabdus 12h
KEGG Category	ID	LFC	Description
dme04080:Neuroactive ligand-receptor interaction	FBGN0004573	-0.795391	buttonhead [Source:FlyBase gene name;Acc:FBgn0000233]
	FBGN0015001	-0.771017	nicotinic Acetylcholine Receptor alpha 34E [Source:FlyBase gene name;Acc:FBgn0028875]
	FBGN0053517	-1.15051	Odorant receptor 33a [Source:FlyBase gene name;Acc:FBgn0026392]
	FBGN0037408	-1.12331	Invadolysin [Source:FlyBase gene name;Acc:FBgn0086359]
	FBGN0037546	-0.805624	Unknown
	FBGN0053513	-0.896567	Ionotropic receptor 94e [Source:FlyBase gene name;Acc:FBgn0259194]
	FBGN0011582	-0.973553	Derailed 2 [Source:FlyBase gene name;Acc:FBgn0033791]
	FBGN0036934	-0.912299	found in neurons [Source:FlyBase gene name;Acc:FBgn0086675]
	FBGN0033932	-0.886644	Serpin 28Db [Source:FlyBase gene name;Acc:FBgn0053121]
	FBGN0050361	-0.668585	Unknown
	FBGN0039354	-0.597036	dunce [Source:FlyBase gene name;Acc:FBgn0000479]
	FBGN0028961	-0.637306	Yolk protein 3 [Source:FlyBase gene name;Acc:FBgn0004047]
	FBGN0000037	-0.843351	Unknown
	FBGN0259231	-0.808351	Unknown
	FBGN0004168	-0.942884	Cytochrome P450-4e3 [Source:FlyBase gene name;Acc:FBgn0015035]
dme00260:Glycine, serine and threonine metabolism	FBGN0029823	0.624043	Unknown
	FBGN0037684	-0.667883	Unknown
	FBGN0034276	1.34451	Unknown
	FBGN0031428	-0.70697	Unknown
	FBGN0030597	-0.683586	Unknown
	FBGN0036208	0.60196	Unknown
	FBGN0038074	0.730658	Unknown
	FBGN0020764	-0.604647	Cyp12a5 [Source:FlyBase gene name;Acc:FBgn0038680]
	FBGN0030592	-0.716885	Unknown
	FBGN0030591	-0.594372	Unknown
	FBGN0023129	0.951142	Unknown
dme00330:Arginine and proline metabolism	FBGN0036793	-0.63875	Cyp4d14 [Source:FlyBase gene name;Acc:FBgn0023541]
	FBGN0001125	0.581438	Unknown
	FBGN0051524	-0.586351	Unknown
	FBGN0039784	-1.24045	Unknown
	FBGN0052201	-0.907906	Odorant receptor 94b [Source:FlyBase gene name;Acc:FBgn0039034]
	FBGN0039783	-1.17439	Odorant receptor 82a [Source:FlyBase gene name;Acc:FBgn0041621]
	FBGN0039782	-1.04163	Unknown
	FBGN0039052	0.741734	Unknown
	FBGN0051015	-0.991505	Unknown
	FBGN0051014	-0.826816	Cuticular protein 64Ad [Source:FlyBase gene name;Acc:FBgn0035513]
	FBGN0051017	-0.833257	Unknown
	FBGN0051016	-0.987537	Ecdysone-dependent gene 78E [Source:FlyBase gene name;Acc:FBgn0000551]
	FBGN0052199	-0.6715	Unknown
	FBGN0013307	-1.15961	Unknown
	FBGN0039780	-1.70129	Unknown
	FBGN0039616	-1.0852	Unknown
	FBGN0036799	-0.63875	Unknown
dme00980:Metabolism of xenobiotics by cytochrome P450	FBGN0036620	-0.670801	Unknown
	FBGN0038886	-1.13424	beat-IIIa [Source:FlyBase gene name;Acc:FBgn0032627]
	FBGN0034335	0.593956	Unknown
	FBGN0000640	-0.98669	Unknown
	FBGN0063493	0.749302	Lipid storage droplet-1 [Source:FlyBase gene name;Acc:FBgn0039114]
	FBGN0010043	0.839283	Unknown
	FBGN0011693	0.738722	ergic53 [Source:FlyBase gene name;Acc:FBgn0035909]
	FBGN0038083	-0.795924	Unknown
	FBGN0063495	0.855412	site-2 protease [Source:FlyBase gene name;Acc:FBgn0033656]
	FBGN0010038	1.13071	Drosomycin [Source:FlyBase gene name;Acc:FBgn0010381]
	FBGN0027073	-0.589195	Unknown
	FBGN0038029	-0.660064	Unknown
	FBGN0042137	-1.38578	Unknown
	FBGN0010226	0.726194	Unknown
	FBGN0063499	0.693988	Surfeit 6 [Source:FlyBase gene name;Acc:FBgn0038746]
	FBGN0026755	-0.765417	Unknown
	FBGN0026756	1.41703	Unknown
dme00982:Drug metabolism	FBGN0036620	-0.670801	Unknown
	FBGN0038886	-1.13424	beat-IIIa [Source:FlyBase gene name;Acc:FBgn0032627]
	FBGN0034335	0.593956	Unknown
	FBGN0000640	-0.98669	Unknown
	FBGN0063493	0.749302	Lipid storage droplet-1 [Source:FlyBase gene name;Acc:FBgn0039114]
	FBGN0010043	0.839283	Unknown
	FBGN0011693	0.738722	ergic53 [Source:FlyBase gene name;Acc:FBgn0035909]
	FBGN0038083	-0.795924	Unknown
	FBGN0063495	0.855412	site-2 protease [Source:FlyBase gene name;Acc:FBgn0033656]
	FBGN0010038	1.13071	Drosomycin [Source:FlyBase gene name;Acc:FBgn0010381]
	FBGN0027073	-0.589195	Unknown
	FBGN0038029	-0.660064	Unknown
	FBGN0042137	-1.38578	Unknown
	FBGN0010226	0.726194	Unknown
	FBGN0063499	0.693988	Surfeit 6 [Source:FlyBase gene name;Acc:FBgn0038746]
	FBGN0026755	-0.765417	Unknown
	FBGN0026756	1.41703	Unknown
dme00790:Folate biosynthesis	FBGN0030041	1.4093	UDP-glycosyltransferase 37a1 [Source:FlyBase gene name;Acc:FBgn0026756]
	FBGN0034711	1.31449	Hsp70Bbb [Source:FlyBase gene name;Acc:FBgn0051354]
	FBGN0003162	0.816634	Unknown
	FBGN0034710	-1.55926	Ionotropic receptor 87a [Source:FlyBase gene name;Acc:FBgn0038153]
	FBGN0037083	-0.949215	pickpocket 12 [Source:FlyBase gene name;Acc:FBgn0034730]
	FBGN0035619	1.15793	Cuticular protein 49Ab [Source:FlyBase gene name;Acc:FBgn0050042]
	FBGN0035620	1.22974	Unknown
	FBGN0035964	0.950512	astray [Source:FlyBase gene name;Acc:FBgn0023129]
dme00561:Glycerolipid metabolism	FBGN0036183	-0.771676	Unknown
	FBGN0033999	0.828107	Unknown
	FBGN0032271	-0.97214	Unknown
	FBGN0086254	0.638424	Unknown
	FBGN0037163	-0.729583	vismay [Source:FlyBase gene name;Acc:FBgn0033748]
	FBGN0031428	-0.70697	Unknown
	FBGN0085413	-0.67034	Unknown
	FBGN0037167	1.56479	drosomycin-2 [Source:FlyBase gene name;Acc:FBgn0052279]
	FBGN0035476	0.876887	Unknown
	FBGN0085390	-0.681427	Glutamate receptor I [Source:FlyBase gene name;Acc:FBgn0004619]
	FBGN0039344	-0.745683	Ionotropic receptor 64a [Source:FlyBase gene name;Acc:FBgn0035604]
	FBGN0030162	-1.74567	Unknown
dme04142:Lysosome	FBGN0038613	-0.633993	Unknown
	FBGN0034427	-2.60817	Odorant receptor 13a [Source:FlyBase gene name;Acc:FBgn0030715]
	FBGN0033431	-0.68388	Malic enzyme [Source:FlyBase gene name;Acc:FBgn0002719]
	FBGN0028668	-0.673271	Unknown
	FBGN0033836	0.582184	Unknown
	FBGN0032067	-0.738757	sneaky [Source:FlyBase gene name;Acc:FBgn0086916]
	FBGN0032066	1.28548	poor Imd response upon knock-in [Source:FlyBase gene name;Acc:FBgn0034647]
	FBGN0038507	-0.719207	n-synaptobrevin [Source:FlyBase gene name;Acc:FBgn0013342]
	FBGN0034665	-0.81676	dpr8 [Source:FlyBase gene name;Acc:FBgn0052600]
	FBGN0032069	0.687674	Lysozyme B [Source:FlyBase gene name;Acc:FBgn0004425]
	FBGN0033763	-1.1007	Unknown
	FBGN0260746	2.2269	Immune induced molecule 14 [Source:FlyBase gene name;Acc:FBgn0067905]
	FBGN0260475	0.812001	Unknown
	FBGN0032192	-0.613059	frizzled 2 [Source:FlyBase gene name;Acc:FBgn0016797]
	FBGN0033933	-0.755734	Unknown
	FBGN0037396	1.07066	Unknown
	FBGN0034168	-1.70129	Unknown
	FBGN0037397	-0.871209	Unknown
	FBGN0011672	0.871597	Unknown
dme00480:Glutathione metabolism	FBGN0051233	0.591711	Jonah 65Aii [Source:FlyBase gene name;Acc:FBgn0035666]
	FBGN0034335	0.593956	Unknown
	FBGN0034415	-1.04768	olf413 [Source:FlyBase gene name;Acc:FBgn0037153]
	FBGN0010044	0.906397	Unknown
	FBGN0063493	0.749302	Lipid storage droplet-1 [Source:FlyBase gene name;Acc:FBgn0039114]
	FBGN0010043	0.839283	Unknown
	FBGN0063495	0.855412	site-2 protease [Source:FlyBase gene name;Acc:FBgn0033656]
	FBGN0010038	1.13071	Drosomycin [Source:FlyBase gene name;Acc:FBgn0010381]
	FBGN0040319	-0.716106	Unknown
	FBGN0038029	-0.660064	Unknown
	FBGN0010226	0.726194	Unknown
	FBGN0063499	0.693988	Surfeit 6 [Source:FlyBase gene name;Acc:FBgn0038746]
	FBGN0039656	0.82669	Unknown
	FBGN0013307	-1.15961	Unknown
	FBGN0011703	0.752579	Unknown
dme00511:Other glycan degradation	FBGN0034665	-0.81676	dpr8 [Source:FlyBase gene name;Acc:FBgn0052600]
	FBGN0032069	0.687674	Lysozyme B [Source:FlyBase gene name;Acc:FBgn0004425]
	FBGN0260746	2.2269	Immune induced molecule 14 [Source:FlyBase gene name;Acc:FBgn0067905]
	FBGN0034427	-2.60817	Odorant receptor 13a [Source:FlyBase gene name;Acc:FBgn0030715]
	FBGN0033431	-0.68388	Malic enzyme [Source:FlyBase gene name;Acc:FBgn0002719]
	FBGN0032067	-0.738757	sneaky [Source:FlyBase gene name;Acc:FBgn0086916]
	FBGN0032066	1.28548	poor Imd response upon knock-in [Source:FlyBase gene name;Acc:FBgn0034647]
dme00830:Retinol metabolism	FBGN0011693	0.738722	ergic53 [Source:FlyBase gene name;Acc:FBgn0035909]
	FBGN0036620	-0.670801	Unknown
	FBGN0038886	-1.13424	beat-IIIa [Source:FlyBase gene name;Acc:FBgn0032627]
	FBGN0038083	-0.795924	Unknown
	FBGN0027073	-0.589195	Unknown
	FBGN0042137	-1.38578	Unknown
	FBGN0000640	-0.98669	Unknown
	FBGN0026755	-0.765417	Unknown
	FBGN0026756	1.41703	Unknown
dme00903:Limonene and pinene degradation	FBGN0015037	0.694579	Unknown
	FBGN0031695	-0.670461	Unknown
	FBGN0038680	-0.604581	Unknown
	FBGN0015035	-0.942765	Unknown
	FBGN0001992	-0.871212	Copper transporter 1C [Source:FlyBase gene name;Acc:FBgn0062411]
	FBGN0015032	-1.14329	Rab26 [Source:FlyBase gene name;Acc:FBgn0086913]
	FBGN0041337	0.616263	partner of numb [Source:FlyBase gene name;Acc:FBgn0025739]
	FBGN0032693	-0.718917	Unknown
	FBGN0023541	-0.638355	Unknown
	FBGN0033978	-0.775621	Unknown
	FBGN0038006	-1.19313	Unknown
	FBGN0025454	-0.61707	Unknown
	FBGN0030339	-1.0936	Unknown
	FBGN0033980	-0.80943	schumacher-levy [Source:FlyBase gene name;Acc:FBgn0036925]
	FBGN0035790	-0.771675	Unknown
	FBGN0036778	-1.02604	Unknown
