# Supplementary material for: Drosophila anti-nematode and antibacterial immune regulators revealed by RNA-Seq
Source: BMC Genomics. 2015 Jul 11;16(1):519. doi: 10.1186/s12864-015-1690-2 (PMC4499211; doi:10.1186/s12864-015-1690-2)
Supplement: Additional file 3: — Gene lists corresponding to the Quadrant Plot analysis (Additional file 1 : Figure S4) used to generate Fig. 4. The 25 most strongly induced Drosophila genes upon infection of wild-type adult flies with Heterorhabditis axenic nematodes, Heterorhabditis symbiotic nematodes or their mutualistic Photorhabdus bacteria at 12 h and 30 h following immune challenge. [file 12864_2015_1690_MOESM3_ESM.xlsx]

## Sheet: Ax12vsUn_Ax30vsUn UP at 12h
Identifier	LFC	Gene name	Notes/Function/GO	n=82
FBgn0026320	1.99545	Twin of m4	Notch signaling pathway; cell fate specification
FBgn0085253	1.95161	FBgn0085253	sequence-specific DNA binding, CCAAT-binding transcription factor, subunit B transcription factor activity
FBgn0051002	1.92138	UDP-glucuronosyl/UDP-glucosyltransferase
FBgn0040984	1.89333	FBgn0040984
FBgn0002735	1.83391	E(spl) region transcript mgamma	transcription factor binding; sequence-specific DNA binding
FBgn0040487	1.8191	Brother of Bearded A	Notch signaling pathway; cell fate specification.
FBgn0034224	1.73438	FBgn0034224
FBgn0037782	1.52745	Niemann-Pick type C-2d
FBgn0000071	1.49991	Amalgam	Immunoglobulin I-set; Immunoglobulin subtype
FBgn0036503	1.48926	FBgn0036503
FBgn0035667	1.4531	Jonah 65Ai
FBgn0003313	1.44807	spalt-adjacen
FBgn0263087	1.44807	FBgn0263087
FBgn0034514	1.44487	FBgn0034514	gastrulation
FBgn0000022	1.38347	Achaete	protein heterodimerization activity; sequence-specific DNA binding, regulation of antimicrobial peptide biosynthetic process
FBgn0033855	1.29797	link	neurogenesis
FBgn0033731	1.28617	Cuticular protein 49Ah
FBgn0037797	1.24134	FBgn0037797
FBgn0035257	1.2198	FBgn0035257
FBgn0261290	1.20253	Chemosensory protein A 84a	sensory perception of chemical stimulus.
FBgn0053641	1.17732	FBgn0053641	Protein of unknown function DUF1091
FBgn0001077	1.14941	fushi tarazu	regulation of transcription, DNA-dependent; positive regulation of transcription from RNA polymerase II promoter
FBgn0003254	1.12496	ribbon	DNA binding; sequence-specific DNA binding transcription factor activity, BTB/POZ-like; DNA binding HTH domain, Psq-type; Homeodomain-like
FBgn0038150	1.1158	yellow-e3	Major royal jelly-related; Six-bladed beta-propeller, TolB-like	TolB is a periplasmic protein from Escherichia coli that is part of the Tol-dependent translocation system involving group A and E colicins that is used to penetrate and kill cells
FBgn0040296	1.08487	Ocho	sensory organ development; Notch signaling pathway

## Sheet: Ax12vsUn_Ax30vsUn UP at 30h
Identifier	LFC	Gene name	Notes/Function/GO
FBgn0041579	4.7044	Attacin-C
FBgn0041581	3.60721	Attacin-B
FBgn0039434	3.56626	TweedleM
FBgn0010388	3.03733	Drosocin
FBgn0036639	2.99248	FBgn0036639	GYR motif; YLP motif.
FBgn0036390	2.58362	FBgn0036390
FBgn0033589	2.22998	FBgn0033589
FBgn0015316	1.68436	Trypsin 29F
FBgn0053160	1.62687	FBgn0053160	Trypsin-like cysteine/serine peptidase domain
FBgn0028855	1.61993	FBgn0028855
FBgn0036952	1.41055	FBgn0036952	chitin metabolic process
FBgn0083032	1.36748	FBgn0083032	snoRNA
FBgn0034511	1.35381	GNBP-like	defense response to Gram-negative bacterium
FBgn0052570	1.30037	TweedleY
FBgn0004190	1.22998	small nuclear RNA U6 at 96Ac
FBgn0032381	1.21175	Maltase B1
FBgn0036951	1.20083	FBgn0036951	Chitin binding domain.
FBgn0050413	1.1145	FBgn0050413
FBgn0037996	1.10445	FBgn0037996	AMP-dependent synthetase/ligase
FBgn0085283	0.995514	FBgn0085283	Concanavalin A-like lectin/glucanases superfamily
FBgn0039469	0.892942	TweedleC
FBgn0037114	0.882057	Cuticular protein 78E
FBgn0034480	0.855793	Not Found	CHK kinase-like; Protein kinase-like domain
FBgn0036835	0.754059	FBgn0036835
FBgn0036977	0.749352	FBgn0036977	Lipase; Lipase, N-terminal

## Sheet: Sym12vsUn_Sym30vsUn UP at 12h
Identifier	LFC	Gene name	Notes/Function/GO	n=107
FBgn0000639	2.02903	Fat body protein 1
FBgn0051270	2.01762	iab-8 non-coding RNA
FBgn0034548	1.68642	Attacin-C
FBgn0035555	1.57016	FBgn0035555
FBgn0039093	1.54369	FBgn0039093	Acyltransferase 3; Nose resistant-to-fluoxetine protein, N-terminal.
FBgn0065080	1.50305	FBgn0065080	snoRNA:Me18S-A1374
FBgn0083979	1.37126	Ionotropic receptor 10a	Ionotropic receptor 10a
FBgn0038592	1.35466	FBgn0038592	Homeobox, conserved site; Homeodomain; Homeodomain-like.
FBgn0037618	1.35466	FBgn0037618	Zinc finger C2H2-type/integrase DNA-binding domain; Zinc finger, AD-type; Zinc finger, C2H2; Zinc finger, C2H2-like.
FBgn0032058	1.32018	FBgn0032058	Carboxylesterase, type B
FBgn0038783	1.25578	FBgn0038783	Chitin-binding, domain 3
FBgn0034427	1.19819	FBgn0034427	Peptidase T2, asparaginase 2.
FBgn0030541	1.16963	FBgn0030541
FBgn0051437	1.16963	FBgn0051437	Collagen triple helix repeat.
FBgn0085472	1.14315	FBgn0085472	Protein of unknown function DM4/12.
FBgn0031803	1.1331	pickpocket 14
FBgn0036150	1.1331	Ionotropic receptor 68a
FBgn0039596	1.1331	FBgn0039596	oligosaccharide biosynthetic process.
FBgn0038789	1.12454	Ionotropic receptor 92a
FBgn0026384	1.12454	Odorant receptor 59a	detection of chemical stimulus involved in sensory perception of smell.
FBgn0029807	1.11716	FBgn0029807	Peptidase M14, carboxypeptidase A; Proteinase inhibitor, carboxypeptidase propeptide;
FBgn0036618	1.11073	FBgn0036618	structural constituent of chitin-based cuticle.
FBgn0032914	1.10585	FBgn0032914
FBgn0058100	1.08474	FBgn0058100
FBgn0035743	1.05157	FBgn0035743	Acyl-CoA-binding protein, ACBP; Acyl-CoA-binding protein, ACBP, conserved site; FERM/acyl-CoA-binding protein, 3-helical bundle.

## Sheet: Sym12vsUn_Sym30vsUn UP at 30h
Identifier	LFC	Gene name	Notes/Function/GO	n=97
FBgn0086611	3.46741	Lcp65Ag3	structural constituent of chitin-based cuticle
FBgn0037178	2.79776	Cuticular protein 67Fb
FBgn0037782	2.51448	Niemann-Pick type C-2d
FBgn0051813	2.08448	FBgn0051813
FBgn0039434	1.70261	TweedleM
FBgn0026755	1.48448	UDP-glycosyltransferase 37b1
FBgn0002734	1.24317	E(spl) region transcript mdelta
FBgn0038539	1.22693	Autophagy-specific gene 8b
FBgn0030982	1.21893	FBgn0030982	Ankyrin repeat; Ankyrin repeat-containing domain.
FBgn0036996	1.20942	magro	Alpha/beta hydrolase fold-1; Lipase, eukaryotic; Partial AB-hydrolase lipase domain.
FBgn0038691	1.20253	FBgn0038691	sodium:potassium-exchanging ATPase activity
FBgn0039744	1.19426	FBgn0039744
FBgn0028667	1.19071	Vacuolar H[+] ATPase subunit 16-3
FBgn0085462	1.15664	FBgn0085462
FBgn0037486	1.15552	FBgn0037486	transmembrane transporter activity.
FBgn0035666	1.14106	Jonah 65Aii
FBgn0031430	1.11054	FBgn0031430
FBgn0031558	1.10942	FBgn0031558	serine-type endopeptidase inhibitor activity, Proteinase inhibitor I2, Kunitz metazoa; Proteinase inhibitor I2, Kunitz, conserved site
FBgn0260868	1.10213	FBgn0260868
FBgn0083936	1.06951	Acp54A1
FBgn0262513	1.03077	Vacuolar H[+] ATPase subunit 16-4
FBgn0039041	1.03055	FBgn0039041	Uncharacterised protein family UPF0184
FBgn0035479	1.01576	FBgn0035479	Zinc finger, RING-type; Zinc finger, RING/FYVE/PHD-type
FBgn0033303	1.00399	Cyp6a15Ψ	pseudogene
FBgn0038915	0.988652	FBgn0038915	Small GTP-binding protein domain; Small GTPase superfamily, ARF type; Small GTPase superfamily, ARF/SAR type

## Sheet: TT0112vsUn_TT0130vsUn UP at 12h
Identifier	LFC	Gene name	Notes/Function/GO	n=139
FBgn0030829	2.329	FBgn0030829
FBgn0036023	2.16763	Unknown peptidase
FBgn0033308	1.99386	FBgn0033308
FBgn0014454	1.93508	Adult cuticle protein 1
FBgn0051041	1.92258	FBgn0051041	DUF725.
FBgn0042201	1.88001	Neuropeptide-like precursor 3
FBgn0032538	1.7657	FBgn0032538
FBgn0262233	1.68377	mir-2494 stem loop
FBgn0050272	1.61689	FBgn0050272	Major facilitator superfamily domain
FBgn0052279	1.5738	drosomycin-2
FBgn0035886	1.52111	Jonah 66Ci
FBgn0038450	1.50657	FBgn0038450	Fatty acyl-CoA reductase
FBgn0038914	1.45522	female-specific independent of transformer
FBgn0063381	1.3836	FBgn0063381	snoRNA:Me28S-G3081a
FBgn0020765	1.37118	Acp65Aa
FBgn0030148	1.29149	FBgn0030148	Acyltransferase 3; Nose resistant-to-fluoxetine protein, N-terminal.
FBgn0035929	1.28034	FBgn0035929
FBgn0259201	1.24751	FBgn0259201
FBgn0040993	1.24751	FBgn0040993
FBgn0035620	1.22974	FBgn0035620	Alkaline phosphatase-like
FBgn0040637	1.22565	FBgn0040637
FBgn0035090	1.21743	FBgn0035090	CD36 antigen
FBgn0020906	1.20283	Jonah 25Bi
FBgn0003358	1.20239	Jonah 99Ci
FBgn0028544	1.2011	FBgn0028544

## Sheet: TT0112vsUn_TT0130vsUn UP at 30h
Identifier	LFC	Gene name	Notes/Function/GO	n=482
FBgn0086611	4.28101	Larval cuticle protein
FBgn0015035	3.95195	Cytochrome P450-4e3
FBgn0050374	3.76643	FBgn0050374	Peptidase S1; Trypsin-like cysteine/serine peptidase domain.
FBgn0053542	3.62204	unpaired 3
FBgn0014466	3.55795	Chorion protein c at 7F
FBgn0041225	3.44352	Gustatory receptor 94a
FBgn0039441	3.30485	TweedleN
FBgn0030438	3.26594	FBgn0030438	chorion-containing eggshell formation.
FBgn0000492	3.00317	Drop
FBgn0039437	2.86597	TweedleL
FBgn0038083	2.86138	FBgn0038083	UDP-glucuronosyl/UDP-glucosyltransferase.
FBgn0035621	2.57799	FBgn0035621
FBgn0039436	2.54404	TweedleB
FBgn0262150	2.38229	FBgn0262150
FBgn0027527	2.35501	Osiris 6
FBgn0032613	2.34674	FBgn0032613	Metallopeptidase, catalytic domain; Peptidase M13.
FBgn0085329	2.33759	FBgn0085329
FBgn0037180	2.28101	FBgn0037180
FBgn0037414	2.25186	Osiris 7
FBgn0052266	2.16553	FBgn0052266
FBgn0034501	2.16542	FBgn0034501
FBgn0034428	2.1435	FBgn0034428	Acyl-CoA N-acyltransferase.
FBgn0037178	2.129	FBgn0037178
FBgn0053302	2.08461	Cuticular protein 31A [Source:FlyBase gene name;Acc:FBgn0053302]
FBgn0261805	2.06599	FBgn0261805
