# Supplementary material for: Drosophila anti-nematode and antibacterial immune regulators revealed by RNA-Seq
Source: BMC Genomics. 2015 Jul 11;16(1):519. doi: 10.1186/s12864-015-1690-2 (PMC4499211; doi:10.1186/s12864-015-1690-2)
Supplement: Additional file 4: — Complete filtered list of genes obtained from the General Linear Model analysis (Fig. 5) using Drosophila reads from Symbiotic Heterorhabditis infections to compare to those from Axenic Heterorhabditis infections and Photorhabdus infections. Additionally, we used Drosophila reads from Axenic Heterorhabditis infections to compare to those from Photorhabdus infections. The data from the two time points (12 and 30 h) for each infection type were used as biological replicates. We used the infection type as the explanatory variable and each gene is accompanied by its Log2 Fold-Change and p values. The table shows genes that are differentially regulated with an absolute 2-fold (or higher) change upregulation or downregulation. [file 12864_2015_1690_MOESM4_ESM.xlsx]

## Sheet: Multi.Factor.Analysis
MODEL A							MODEL B
Total.DEG		72	184		192		142		142
Up.Regulated		13	161				115
Down.Regulated		59	23				27
ID	Expr.Symbiotic	LogFC.HbAxenic.Symbiotic	LogFC.TT01.Symbiotic	PvalsGLM.2Factor	PadjGLM.2Factor	Expr.HbAxenic	LogFC.TT01.HbAxenic	PvalsGLM.2Factor	PadjGLM.2Factor	Gene.Name	Description
FBgn0000003	NA	NA	NA	NA	0.0559166	NA	NA	NA	0.338868	7SLRNA:CR32864	Signal recognition particle 7SL RNA CR32864 [Source:FlyBase gene name;Acc:FBgn0000003]
FBgn0000052	NA	NA	NA	NA	0.0793908	NA	NA	NA	0.1498	ade2	adenosine 2 [Source:FlyBase gene name;Acc:FBgn0000052]
FBgn0000358	NA	NA	NA	NA	0.395333	NA	NA	NA	0.999936	Cp19	Chorion protein 19 [Source:FlyBase gene name;Acc:FBgn0000358]
FBgn0000395	NA	NA	NA	NA	0.556777	NA	NA	NA	0.900361	cv-2	crossveinless 2 [Source:FlyBase gene name;Acc:FBgn0000395]
FBgn0000427	NA	NA	NA	NA	0.999969	NA	NA	NA	0.999936	40877	defective chorion 1 [Source:FlyBase gene name;Acc:FBgn0000427]
FBgn0001224	NA	NA	NA	NA	0.101727	NA	NA	NA	0.999936	Hsp23	Heat shock protein 23 [Source:FlyBase gene name;Acc:FBgn0001224]
FBgn0001230	NA	NA	NA	NA	0.128882	NA	NA	NA	0.436692	Hsp68	Heat shock protein 68 [Source:FlyBase gene name;Acc:FBgn0001230]
FBgn0002571	NA	NA	NA	NA	0.343432	NA	NA	NA	0.1498	Mal-A3	Maltase A3 [Source:FlyBase gene name;Acc:FBgn0002571]
FBgn0002869	NA	NA	NA	NA	0.0821142	NA	NA	NA	0.999936	MtnB	Metallothionein B [Source:FlyBase gene name;Acc:FBgn0002869]
FBgn0003357	NA	NA	NA	NA	0.122726	NA	NA	NA	0.136516	Jon99Ciii	Jonah 99Ciii [Source:FlyBase gene name;Acc:FBgn0003357]
FBgn0003920	NA	NA	NA	NA	0.933205	NA	NA	NA	0.354312	snRNA:U2:14B	small nuclear RNA U2 at 14B [Source:FlyBase gene name;Acc:FBgn0003920]
FBgn0003922	NA	NA	NA	NA	0.247755	NA	NA	NA	0.193119	snRNA:U2:38ABa	small nuclear RNA U2 at 38ABa [Source:FlyBase gene name;Acc:FBgn0003922]
FBgn0003983	NA	NA	NA	NA	0.999969	NA	NA	NA	0.999936	Vm34Ca	Vitelline membrane 34Ca [Source:FlyBase gene name;Acc:FBgn0003983]
FBgn0005660	NA	NA	NA	NA	0.0783392	NA	NA	NA	0.0876059	Ets21C	Ets at 21C [Source:FlyBase gene name;Acc:FBgn0005660]
FBgn0010113	NA	NA	NA	NA	0.999969	NA	NA	NA	0.999936	hdc	headcase [Source:FlyBase gene name;Acc:FBgn0010113]
FBgn0013702	NA	NA	NA	NA	0.112166	NA	NA	NA	0.975893	mt:tRNA:P	mitochondrial proline tRNA [Source:FlyBase gene name;Acc:FBgn0013702]
FBgn0014076	NA	NA	NA	NA	0.999969	NA	NA	NA	0.694599	Vm32E	Vitelline membrane 32E [Source:FlyBase gene name;Acc:FBgn0014076]
FBgn0014466	NA	NA	NA	NA	0.309971	NA	NA	NA	0.999936	Cp7Fc	Chorion protein c at 7F [Source:FlyBase gene name;Acc:FBgn0014466]
FBgn0015035	NA	NA	NA	NA	0.999969	NA	NA	NA	0.999936	Cyp4e3	Cytochrome P450-4e3 [Source:FlyBase gene name;Acc:FBgn0015035]
FBgn0022355	NA	NA	NA	NA	0.343432	NA	NA	NA	0.860224	Tsf1	Transferrin 1 [Source:FlyBase gene name;Acc:FBgn0022355]
FBgn0022359	NA	NA	NA	NA	0.207997	NA	NA	NA	0.299353	Sodh-2	Sorbitol dehydrogenase-2 [Source:FlyBase gene name;Acc:FBgn0022359]
FBgn0025628	NA	NA	NA	NA	0.170436	NA	NA	NA	0.467046	CG4199	0
FBgn0027836	NA	NA	NA	NA	0.287392	NA	NA	NA	0.896686	Dgp-1	Dgp-1 [Source:FlyBase gene name;Acc:FBgn0027836]
FBgn0028853	NA	NA	NA	NA	0.590532	NA	NA	NA	0.999936	CG15263	0
FBgn0028978	NA	NA	NA	NA	0.680203	NA	NA	NA	0.999936	trbl	tribbles [Source:FlyBase gene name;Acc:FBgn0028978]
FBgn0029696	NA	NA	NA	NA	0.999969	NA	NA	NA	0.999936	CG15571	0
FBgn0029766	NA	NA	NA	NA	0.242875	NA	NA	NA	0.579903	CG15784	0
FBgn0030013	NA	NA	NA	NA	0.283141	NA	NA	NA	0.352367	GIIIspla2	0
FBgn0030098	NA	NA	NA	NA	0.329202	NA	NA	NA	0.999936	CG12057	0
FBgn0030148	NA	NA	NA	NA	0.625282	NA	NA	NA	0.999936	CG3106	0
FBgn0030261	NA	NA	NA	NA	0.15821	NA	NA	NA	0.258025	CG15203	0
FBgn0030270	NA	NA	NA	NA	0.999969	NA	NA	NA	0.999936	CG15199	0
FBgn0030588	NA	NA	NA	NA	0.814376	NA	NA	NA	0.999936	CG9521	0
FBgn0030929	NA	NA	NA	NA	0.0941931	NA	NA	NA	0.0689108	CG15043	0
FBgn0031418	NA	NA	NA	NA	0.15821	NA	NA	NA	0.122601	CG3609	0
FBgn0031432	NA	NA	NA	NA	0.549075	NA	NA	NA	0.999936	Cyp309a1	Cyp309a1 [Source:FlyBase gene name;Acc:FBgn0031432]
FBgn0031471	NA	NA	NA	NA	0.062302	NA	NA	NA	0.182739	CG3117	0
FBgn0031643	NA	NA	NA	NA	0.0618971	NA	NA	NA	0.552327	CG3008	0
FBgn0031678	NA	NA	NA	NA	0.156974	NA	NA	NA	0.339226	CG31918	0
FBgn0032066	NA	NA	NA	NA	0.281275	NA	NA	NA	0.0932085	CG9463	0
FBgn0032127	NA	NA	NA	NA	0.0950919	NA	NA	NA	0.999936	CG13114	0
FBgn0032587	NA	NA	NA	NA	0.999969	NA	NA	NA	0.999936	CG5953	0
FBgn0032638	NA	NA	NA	NA	0.395333	NA	NA	NA	0.336211	CG6639	0
FBgn0032788	NA	NA	NA	NA	0.638023	NA	NA	NA	0.999936	CG13084	0
FBgn0032935	NA	NA	NA	NA	0.993357	NA	NA	NA	0.999936	CG8678	0
FBgn0033110	NA	NA	NA	NA	0.252957	NA	NA	NA	0.348065	CG9447	0
FBgn0033296	NA	NA	NA	NA	0.0885494	NA	NA	NA	0.0970208	Mal-A7	Maltase A7 [Source:FlyBase gene name;Acc:FBgn0033296]
FBgn0033519	NA	NA	NA	NA	0.532945	NA	NA	NA	0.999936	CG11825	0
FBgn0033760	NA	NA	NA	NA	0.395444	NA	NA	NA	0.24764	CG8785	0
FBgn0033830	NA	NA	NA	NA	0.0559166	NA	NA	NA	0.4069	CG10814	0
FBgn0033926	NA	NA	NA	NA	0.267401	NA	NA	NA	0.613464	Arc1	Activity-regulated cytoskeleton associated protein 1 [Source:FlyBase gene name;Acc:FBgn0033926]
FBgn0034328	NA	NA	NA	NA	0.909938	NA	NA	NA	0.588706	IM23	Immune induced molecule 23 [Source:FlyBase gene name;Acc:FBgn0034328]
FBgn0034605	NA	NA	NA	NA	0.349959	NA	NA	NA	0.822707	CG15661	0
FBgn0035412	NA	NA	NA	NA	0.999969	NA	NA	NA	0.999936	CG14957	0
FBgn0035476	NA	NA	NA	NA	0.999969	NA	NA	NA	0.999936	CG12766	0
FBgn0035666	NA	NA	NA	NA	0.633719	10.4528	-2.48565	0.00017928	0.0206828	Jon65Aii	Jonah 65Aii [Source:FlyBase gene name;Acc:FBgn0035666]
FBgn0035743	NA	NA	NA	NA	0.0771207	3.30235	2.46496	0.000184775	0.0207733	CG15829	0
FBgn0035779	NA	NA	NA	NA	0.184354	10.6739	-2.1507	0.000436781	0.0426922	CG8562	0
FBgn0036110	NA	NA	NA	NA	0.999969	NA	NA	NA	0.999936	Cpr67Fb	Cuticular protein 67Fb [Source:FlyBase gene name;Acc:FBgn0036110]
FBgn0036240	NA	NA	NA	NA	0.184354	NA	NA	NA	0.520757	CG6928	0
FBgn0036290	NA	NA	NA	NA	0.0885476	NA	NA	NA	0.336211	CG10638	0
FBgn0036470	NA	NA	NA	NA	0.999969	NA	NA	NA	0.999936	CG13463	0
FBgn0036619	NA	NA	NA	NA	0.133869	NA	NA	NA	0.153622	Cpr72Ec	Cuticular protein 72Ec [Source:FlyBase gene name;Acc:FBgn0036619]
FBgn0036639	NA	NA	NA	NA	0.352047	NA	NA	NA	0.18418	CG4229	0
FBgn0036875	NA	NA	NA	NA	0.549075	NA	NA	NA	0.999936	CG9449	0
FBgn0036997	NA	NA	NA	NA	0.156974	NA	NA	NA	0.1498	CG5955	0
FBgn0037151	NA	NA	NA	NA	0.0950919	NA	NA	NA	0.654142	CG7130	0
FBgn0037323	NA	NA	NA	NA	0.999969	NA	NA	NA	0.999936	CG2663	0
FBgn0037801	NA	NA	NA	NA	0.442506	NA	NA	NA	0.999936	CG3999	0
FBgn0037974	NA	NA	NA	NA	0.0646193	NA	NA	NA	0.816846	CG12224	0
FBgn0038083	NA	NA	NA	NA	0.621023	NA	NA	NA	0.900361	CG5999	0
FBgn0038095	NA	NA	NA	NA	0.0719861	4.73525	1.88993	0.00036864	0.0376453	Cyp304a1	Cyp304a1 [Source:FlyBase gene name;Acc:FBgn0038095]
FBgn0038098	NA	NA	NA	NA	0.999969	NA	NA	NA	0.999936	CG7381	0
FBgn0038257	NA	NA	NA	NA	0.0946177	12.101	-2.26948	0.000512603	0.0493976	smp-30	Senescence marker protein-30 [Source:FlyBase gene name;Acc:FBgn0038257]
FBgn0038595	NA	NA	NA	NA	0.155338	NA	NA	NA	0.348065	CG7142	0
FBgn0038611	NA	NA	NA	NA	0.999969	NA	NA	NA	0.999936	CG14309	0
FBgn0038842	NA	NA	NA	NA	0.282531	NA	NA	NA	0.494726	CG5630	0
FBgn0038973	NA	NA	NA	NA	0.999969	NA	NA	NA	0.999936	Pebp1	Phosphatidylethanolamine-binding protein 1 [Source:FlyBase gene name;Acc:FBgn0038973]
FBgn0039023	NA	NA	NA	NA	0.278327	NA	NA	NA	0.24166	CG4723	0
FBgn0039044	NA	NA	NA	NA	0.276771	NA	NA	NA	0.426795	p53	p53 [Source:FlyBase gene name;Acc:FBgn0039044]
FBgn0039209	NA	NA	NA	NA	0.656713	NA	NA	NA	0.999936	CG13624	0
FBgn0039316	NA	NA	NA	NA	0.103038	NA	NA	NA	0.254682	CG11893	0
FBgn0039434	NA	NA	NA	NA	0.999969	NA	NA	NA	0.960786	TwdlM	TweedleM [Source:FlyBase gene name;Acc:FBgn0039434]
FBgn0039436	NA	NA	NA	NA	0.999969	NA	NA	NA	0.552327	TwdlB	TweedleB [Source:FlyBase gene name;Acc:FBgn0039436]
FBgn0039441	NA	NA	NA	NA	0.0559166	NA	NA	NA	0.0651908	TwdlN	TweedleN [Source:FlyBase gene name;Acc:FBgn0039441]
FBgn0039452	NA	NA	NA	NA	0.999969	NA	NA	NA	0.999936	CG14245	0
FBgn0039474	NA	NA	NA	NA	0.999969	NA	NA	NA	0.999936	CG6283	0
FBgn0039475	NA	NA	NA	NA	0.671071	NA	NA	NA	0.319202	CG6277	0
FBgn0039666	NA	NA	NA	NA	0.0967803	NA	NA	NA	0.234414	Diedel	Diedel [Source:FlyBase gene name;Acc:FBgn0039666]
FBgn0039777	NA	NA	NA	NA	0.193685	10.6961	-2.27247	0.000179864	0.0206828	Jon99Fii	Jonah 99Fii [Source:FlyBase gene name;Acc:FBgn0039777]
FBgn0040487	NA	NA	NA	NA	0.0932518	NA	NA	NA	0.109466	BobA	Brother of Bearded A [Source:FlyBase gene name;Acc:FBgn0040487]
FBgn0042118	NA	NA	NA	NA	0.636065	NA	NA	NA	0.500101	Cpr65Ax2	Cuticular protein 65Ax2 [Source:FlyBase gene name;Acc:FBgn0042118]
FBgn0050269	NA	NA	NA	NA	0.106701	NA	NA	NA	0.0825597	CG30269	0
FBgn0050272	NA	NA	NA	NA	0.933867	NA	NA	NA	0.999936	CG30272	0
FBgn0050273	NA	NA	NA	NA	0.212546	NA	NA	NA	0.32846	CG30273	0
FBgn0050374	NA	NA	NA	NA	0.999969	NA	NA	NA	0.999936	CR30374	0
FBgn0051216	NA	NA	NA	NA	0.0615096	NA	NA	NA	0.203597	Naam	Nicotinamide amidase [Source:FlyBase gene name;Acc:FBgn0051216]
FBgn0051288	NA	NA	NA	NA	0.0960428	NA	NA	NA	0.234414	CG31288	0
FBgn0051354	NA	NA	NA	NA	0.999969	NA	NA	NA	0.999936	Hsp70Bbb	Hsp70Bbb [Source:FlyBase gene name;Acc:FBgn0051354]
FBgn0051694	NA	NA	NA	NA	0.119991	NA	NA	NA	0.615335	CG31694	0
FBgn0051926	NA	NA	NA	NA	0.999969	NA	NA	NA	0.999936	CG31926	0
FBgn0052195	NA	NA	NA	NA	0.0559166	NA	NA	NA	0.82533	CG32195	0
FBgn0052203	NA	NA	NA	NA	0.0998657	NA	NA	NA	0.999936	Spn75F	Serpin 75F [Source:FlyBase gene name;Acc:FBgn0052203]
FBgn0052369	NA	NA	NA	NA	0.556777	NA	NA	NA	0.847585	CG32369	0
FBgn0052512	NA	NA	NA	NA	0.143567	NA	NA	NA	0.377075	CG32512	0
FBgn0052751	NA	NA	NA	NA	0.999969	NA	NA	NA	0.999936	CG32751	0
FBgn0053192	NA	NA	NA	NA	0.631881	NA	NA	NA	0.999936	MtnD	Metallothionein D [Source:FlyBase gene name;Acc:FBgn0053192]
FBgn0053530	NA	NA	NA	NA	0.999969	NA	NA	NA	0.999936	Acp53C14c	Acp53C14c [Source:FlyBase gene name;Acc:FBgn0053530]
FBgn0054054	NA	NA	NA	NA	0.626759	NA	NA	NA	0.999936	CG34054	0
FBgn0082923	NA	NA	NA	NA	0.101469	NA	NA	NA	0.1498	snoRNA:Or-aca3	snoRNA:Or-aca3 [Source:FlyBase gene name;Acc:FBgn0082923]
FBgn0082973	NA	NA	NA	NA	0.337283	NA	NA	NA	0.232245	snoRNA:Psi28S-3308	snoRNA:Psi28S-3308 [Source:FlyBase gene name;Acc:FBgn0082973]
FBgn0083972	NA	NA	NA	NA	0.830096	NA	NA	NA	0.999936	CG34136	0
FBgn0085249	NA	NA	NA	NA	0.089744	NA	NA	NA	0.126539	CG34220	0
FBgn0085360	NA	NA	NA	NA	0.061624	7.95181	-1.96631	0.000253415	0.0273049	CG34331	0
FBgn0086266	NA	NA	NA	NA	0.999969	NA	NA	NA	0.999936	Vm26Ac	Vitelline membrane 26Aac [Source:FlyBase gene name;Acc:FBgn0086266]
FBgn0086519	NA	NA	NA	NA	0.945918	NA	NA	NA	0.92609	Cpr47Eg	Cuticular protein 47Eg [Source:FlyBase gene name;Acc:FBgn0086519]
FBgn0086611	NA	NA	NA	NA	0.823547	NA	NA	NA	0.999936	Lcp65Ag3	Larval cuticle protein [Source:FlyBase gene name;Acc:FBgn0086611]
FBgn0243512	NA	NA	NA	NA	0.149345	NA	NA	NA	0.364636	puc	puckered [Source:FlyBase gene name;Acc:FBgn0243512]
FBgn0250836	NA	NA	NA	NA	0.54087	NA	NA	NA	0.456753	CG8628	0
FBgn0250869	NA	NA	NA	NA	0.172293	NA	NA	NA	0.449712	CG42240	0
FBgn0259147	NA	NA	NA	NA	0.309971	NA	NA	NA	0.282393	CG42262	0
FBgn0259237	NA	NA	NA	NA	0.161433	NA	NA	NA	0.124955	CG42335	0
FBgn0259713	NA	NA	NA	NA	0.18549	NA	NA	NA	0.118349	CG42367	0
FBgn0259715	NA	NA	NA	NA	0.065914	9.88191	-2.00663	0.000388206	0.0393497	CG42369	0
FBgn0259936	NA	NA	NA	NA	0.29104	NA	NA	NA	0.999936	Uhg3	Uhg3 [Source:FlyBase gene name;Acc:FBgn0259936]
FBgn0259998	NA	NA	NA	NA	0.428671	NA	NA	NA	0.999936	CG17571	0
FBgn0260747	NA	NA	NA	NA	0.381458	NA	NA	NA	0.646028	CG5010	0
FBgn0260954	NA	NA	NA	NA	0.0652908	NA	NA	NA	0.239163	CG42586	0
FBgn0261113	NA	NA	NA	NA	0.0781098	NA	NA	NA	0.449712	Xrp1	0
FBgn0261504	NA	NA	NA	NA	0.0812784	NA	NA	NA	0.999936	7SLRNA:CR42652	Signal recognition particle 7SL RNA CR42652 [Source:FlyBase gene name;Acc:FBgn0261504]
FBgn0261575	NA	NA	NA	NA	0.471114	NA	NA	NA	0.391988	tobi	target of brain insulin [Source:FlyBase gene name;Acc:FBgn0261575]
FBgn0261632	NA	NA	NA	NA	0.0771207	NA	NA	NA	0.41535	CG42715	0
FBgn0262570	NA	NA	NA	NA	0.112905	NA	NA	NA	0.654182	CG43110	0
FBgn0263081	NA	NA	NA	NA	0.136613	NA	NA	NA	0.306236	CG43349	0
FBgn0263248	NA	NA	NA	NA	0.881812	NA	NA	NA	0.449712	CG43391	0
FBgn0262683	-1.8881	3.39981	4.87264	0.000301977	0.0248604	NA	NA	NA	0.999936	CG43153	0
FBgn0000356	3.13303	2.66847	3.86085	5.21993e-10	1.90319e-07	NA	NA	NA	0.30282	Cp16	Chorion protein 16 [Source:FlyBase gene name;Acc:FBgn0000356]
FBgn0051928	2.66424	2.26573	3.97988	4.02984e-08	9.50291e-06	NA	NA	NA	0.182021	CG31928	0
FBgn0054040	7.40618	2.07695	-0.513555	1.10957e-06	0.000190587	9.40653	-2.63564	6.95593e-05	0.0092752	CG34040	0
FBgn0020638	0.533762	1.67704	-0.828396	0.000514173	0.0388788	1.97073	-2.53892	0.000328383	0.0337864	Lcp65Ag1	Lcp65Ag1 [Source:FlyBase gene name;Acc:FBgn0020638]
FBgn0000355	6.79987	1.64302	5.28107	0	0	8.69556	4.00891	4.5798e-09	2.41038e-06	Cp15	Chorion protein 15 [Source:FlyBase gene name;Acc:FBgn0000355]
FBgn0028519	7.12668	1.5105	-2.08247	6.31142e-11	2.83261e-08	8.86973	-3.68849	2.85696e-10	1.95473e-07	CG4500	0
FBgn0263096	-5.89668	1.43758	6.58731	7.74475e-10	2.56554e-07	-4.50128	5.15527	6.75534e-06	0.00139602	CR43364	0
FBgn0028917	4.14875	1.3022	4.63725	1.11022e-16	8.58141e-14	5.66485	3.1446	5.54386e-07	0.000161409	#N/A	#N/A
FBgn0051661	3.86306	1.24678	2.84294	1.15068e-05	0.00153937	NA	NA	NA	0.255	CG31661	0
FBgn0000053	10.7513	1.22804	-0.825689	0.000637066	0.0464057	NA	NA	NA	0.107048	ade3	adenosine 3 [Source:FlyBase gene name;Acc:FBgn0000053]
FBgn0020385	11.627	1.00804	-1.43919	0.000177401	0.0157131	12.6232	-2.46797	0.000419781	0.0413258	pug	pugilist [Source:FlyBase gene name;Acc:FBgn0020385]
FBgn0032303	2.48451	1.00116	3.61252	3.23519e-07	5.92253e-05	3.54126	2.61107	0.000148317	0.0181211	CG6508	0
FBgn0036995	7.61753	0.959201	-1.68173	1.36449e-06	0.000231514	8.41539	-2.63414	1.41196e-06	0.000364553	CG5195	0
FBgn0043783	10.8827	0.929373	-1.40967	0.000185687	0.0161467	11.9357	-2.40194	0.000236464	0.0256807	CG32444	0
FBgn0051091	6.3296	0.929068	-3.20098	1.42829e-10	5.51993e-08	7.6236	-3.89102	8.14831e-10	5.06825e-07	CG31091	0
FBgn0000357	2.40054	0.896189	5.41946	0	0	2.99181	4.59744	5.38458e-14	8.18696e-11	Cp18	Chorion protein 18 [Source:FlyBase gene name;Acc:FBgn0000357]
FBgn0003358	10.4951	0.858521	-1.45686	0.000167382	0.0154224	12.1154	-2.82987	1.98026e-05	0.00343011	Jon99Ci	Jonah 99Ci [Source:FlyBase gene name;Acc:FBgn0003358]
FBgn0024289	10.7416	0.85014	-3.07902	5.3349e-10	1.90319e-07	11.8519	-4.08476	2.64054e-09	1.44533e-06	Sodh-1	Sorbitol dehydrogenase 1 [Source:FlyBase gene name;Acc:FBgn0024289]
FBgn0042187	4.18384	0.820505	4.01632	2.3529e-12	1.21244e-09	5.29954	2.93056	6.39437e-06	0.00134616	CG17234	0
FBgn0035781	9.67759	0.779055	-1.33067	0.000333535	0.0269795	10.7585	-2.25591	0.000141898	0.017493	CG8560	0
FBgn0034276	6.66402	0.767889	-1.51325	6.2298e-05	0.00671901	7.28863	-2.25609	2.60899e-05	0.00440759	CG6385	0
FBgn0041252	4.03108	0.725458	2.29427	0.000133677	0.0124822	NA	NA	NA	0.0858201	Femcoat	Femcoat [Source:FlyBase gene name;Acc:FBgn0041252]
FBgn0037724	7.27505	0.64577	2.06408	0.000175124	0.0157131	NA	NA	NA	0.598122	Fst	Frost [Source:FlyBase gene name;Acc:FBgn0037724]
FBgn0035189	9.17207	0.622631	-1.58601	0.000114556	0.0110682	10.1025	-2.39203	3.35206e-05	0.0054654	CG9119	0
FBgn0262531	3.3572	0.605517	3.06918	8.55623e-07	0.000150687	NA	NA	NA	0.193119	CG43085	0
FBgn0023495	5.61487	0.550858	-1.67015	0.000391438	0.0311204	6.1619	-2.19741	0.00012605	0.0156806	Lip3	Lip3 [Source:FlyBase gene name;Acc:FBgn0023495]
FBgn0036262	12.6101	0.530276	-2.98635	2.45063e-08	6.0885e-06	13.0857	-3.51363	4.61969e-07	0.00014048	CG6910	0
FBgn0032789	4.89659	0.453279	2.05901	9.56291e-05	0.00957185	4.20693	2.13985	0.000199608	0.0222068	CG13083	0
FBgn0051089	5.36429	0.449191	-2.11301	0.000170919	0.0156447	5.96144	-2.58542	4.97197e-05	0.00701407	CG31089	0
FBgn0034511	5.77187	0.39255	2.49537	3.87629e-06	0.000592646	NA	NA	NA	0.120865	CG13422	0
FBgn0031417	8.96936	0.372483	-1.78848	0.000253365	0.0212353	9.77826	-2.53792	4.68982e-05	0.00682718	CG3597	0
FBgn0065076	9.09092	0.340192	-1.73591	0.000567179	0.0419743	NA	NA	NA	0.0611978	snoRNA:185	snoRNA:185 [Source:FlyBase gene name;Acc:FBgn0065076]
FBgn0030438	3.77133	0.320068	3.40132	6.64294e-11	2.88823e-08	4.00053	2.98056	4.54428e-06	0.00101941	CG15721	0
FBgn0053460	3.00345	0.286252	2.87867	1.84744e-07	3.72515e-05	2.97349	2.48302	4.31562e-05	0.00641901	CG33460	0
FBgn0263080	3.35539	0.261343	2.38517	8.29128e-05	0.00842019	NA	NA	NA	0.173255	CG43348	0
FBgn0030737	9.88605	0.252028	-1.958	0.000150262	0.0139373	10.5535	-2.50181	3.93934e-05	0.00619609	CG9914	0
FBgn0050098	0.123116	0.251172	4.26238	7.47271e-10	2.5358e-07	-0.259828	3.90191	5.63127e-06	0.00122315	CG30098	0
FBgn0051686	5.46161	0.229104	1.9139	0.000172704	0.0157048	NA	NA	NA	0.0949214	CG31686	0
FBgn0030904	1.15891	0.223328	3.4026	4.00949e-08	9.50291e-06	1.17842	3.11725	4.86816e-05	0.00700128	upd2	unpaired 2 [Source:FlyBase gene name;Acc:FBgn0030904]
FBgn0051955	4.50453	0.211031	2.17614	5.84277e-05	0.00640453	NA	NA	NA	0.118662	CG31955	0
FBgn0032068	9.99637	0.176471	-2.81554	1.75524e-07	3.64487e-05	10.7853	-3.32577	3.93048e-08	1.62984e-05	CG9466	0
FBgn0038147	7.09085	0.140633	1.81899	0.000100777	0.010015	NA	NA	NA	0.155139	CCHa2	CCHamide-2 [Source:FlyBase gene name;Acc:FBgn0038147]
FBgn0036996	8.15705	0.124768	-1.90128	0.000177205	0.0157131	8.78649	-2.22426	3.46998e-05	0.00558626	mag	magro [Source:FlyBase gene name;Acc:FBgn0036996]
FBgn0035996	4.51847	0.100225	2.04157	8.12048e-05	0.00836891	NA	NA	NA	0.0938827	CG3448	0
FBgn0051576	0.672857	0.0930133	3.94481	1.49706e-06	0.000250946	1.02972	3.7578	8.80586e-05	0.0114452	tRNA:CR31576	transfer RNA:CR31576 [Source:FlyBase gene name;Acc:FBgn0051576]
FBgn0063493	7.4308	0.0884435	1.68892	0.000358829	0.0288577	NA	NA	NA	0.264711	GstE7	Glutathione S transferase E7 [Source:FlyBase gene name;Acc:FBgn0063493]
FBgn0038214	5.10316	0.0715646	1.99173	6.98099e-05	0.00735806	NA	NA	NA	0.0660501	CG9616	0
FBgn0043791	4.83922	0.0633722	1.84224	0.000435508	0.0342329	NA	NA	NA	0.0990635	CG8147	0
FBgn0031560	7.68027	0.0620352	2.21043	1.18353e-05	0.00155503	NA	NA	NA	0.142538	CG16713	0
FBgn0039817	4.53781	0.053968	2.22439	2.20941e-05	0.00272031	NA	NA	NA	0.0574996	CG15553	0
FBgn0038702	11.4066	0.0449769	-2.48198	2.08681e-05	0.00261565	11.9723	-2.81059	1.09083e-05	0.00210239	CG3739	0
FBgn0038953	8.05981	0.0349809	1.76284	0.000676242	0.0490029	NA	NA	NA	0.533804	CG18596	0
FBgn0026320	7.03932	0.0287246	-2.69911	1.88298e-05	0.00238162	NA	NA	NA	0.0641444	Tom	Twin of m4 [Source:FlyBase gene name;Acc:FBgn0026320]
FBgn0028426	7.66968	0.0136054	2.46893	1.92575e-06	0.000307964	NA	NA	NA	0.0990635	JhI-1	Juvenile hormone-inducible protein 1 [Source:FlyBase gene name;Acc:FBgn0028426]
FBgn0033945	7.59661	-0.0444175	2.38029	1.07285e-05	0.00146339	NA	NA	NA	0.189723	CG12868	0
FBgn0038290	5.57973	-0.111513	1.67835	0.000444956	0.0347767	NA	NA	NA	0.142291	CG6912	0
FBgn0050280	4.75532	-0.112335	1.79245	0.00022916	0.0193231	NA	NA	NA	0.0816555	CG30280	0
FBgn0262721	1.49908	-0.113979	3.25237	1.06863e-07	2.2527e-05	0.744284	3.18398	3.12517e-05	0.00521523	CG43165	0
FBgn0033205	5.57563	-0.114898	2.31904	2.2607e-06	0.000357421	NA	NA	NA	0.0858201	CG2064	0
FBgn0030051	5.98774	-0.126629	2.5804	2.81164e-09	8.32306e-07	5.715	2.61357	6.18919e-06	0.00132333	spirit	Serine Protease Immune Response Integrator [Source:FlyBase gene name;Acc:FBgn0030051]
FBgn0262142	4.87259	-0.127774	2.05072	5.84615e-05	0.00640453	NA	NA	NA	0.136516	CG42868	0
FBgn0034756	6.65679	-0.171269	1.99052	3.55891e-05	0.00419619	NA	NA	NA	0.184062	Cyp6d2	Cyp6d2 [Source:FlyBase gene name;Acc:FBgn0034756]
FBgn0033153	6.31042	-0.181989	2.4943	1.62231e-06	0.000265544	NA	NA	NA	0.0931319	Gadd45	Gadd45 [Source:FlyBase gene name;Acc:FBgn0033153]
FBgn0260746	7.84549	-0.197757	1.85226	1.05369e-05	0.001459	7.81874	1.99458	0.000324667	0.0336572	Ect3	0
FBgn0010041	2.65304	-0.212109	3.62954	1.1561e-11	5.54648e-09	1.81514	3.38587	3.40647e-06	0.000776903	GstD5	Glutathione S transferase D5 [Source:FlyBase gene name;Acc:FBgn0010041]
FBgn0052373	6.2333	-0.239471	1.51877	0.000332306	0.0269795	NA	NA	NA	0.0613554	CG32373	0
FBgn0000276	5.73328	-0.246438	3.71469	1.77636e-15	1.12338e-12	6.11907	3.5076	1.39532e-08	6.58396e-06	CecA1	Cecropin A1 [Source:FlyBase gene name;Acc:FBgn0000276]
FBgn0033821	7.71389	-0.252305	1.6724	8.23463e-05	0.00842019	NA	NA	NA	0.0890288	CG10799	0
FBgn0034312	6.95394	-0.253698	1.60692	0.00010849	0.0106297	NA	NA	NA	0.0773798	CG10916	0
FBgn0050281	5.42447	-0.264899	1.61195	0.000304009	0.0248804	NA	NA	NA	0.0604079	CG30281	0
FBgn0051370	7.18661	-0.272575	1.86777	2.12028e-05	0.00263388	NA	NA	NA	0.0739676	CG31370	0
FBgn0041710	6.02663	-0.274168	1.89818	5.07357e-06	0.000743037	5.5403	2.12915	6.14009e-05	0.00840209	yellow-f	yellow-f [Source:FlyBase gene name;Acc:FBgn0041710]
FBgn0043364	8.87261	-0.277319	1.92948	3.05566e-05	0.00366495	NA	NA	NA	0.0932085	cbt	cabut [Source:FlyBase gene name;Acc:FBgn0043364]
FBgn0030189	6.79664	-0.284332	2.0664	3.69752e-06	0.000571595	6.32982	2.15759	0.000443593	0.0430505	CG2909	0
FBgn0051633	7.88795	-0.305868	1.61983	0.000461298	0.0356558	NA	NA	NA	0.352367	CG31633	0
FBgn0036806	7.0756	-0.307231	1.81234	0.000130817	0.0123813	NA	NA	NA	0.293777	Cyp12c1	Cyp12c1 [Source:FlyBase gene name;Acc:FBgn0036806]
FBgn0259710	4.55324	-0.312411	1.67548	0.000447425	0.0347767	NA	NA	NA	0.138985	CG42364	0
FBgn0037345	5.45717	-0.323334	1.84699	5.39164e-05	0.00604951	NA	NA	NA	0.0689108	rev7	rev7 [Source:FlyBase gene name;Acc:FBgn0037345]
FBgn0028985	8.99098	-0.325835	1.51491	0.000542689	0.0403767	NA	NA	NA	0.182021	Spn4	Serine protease inhibitor 4 [Source:FlyBase gene name;Acc:FBgn0028985]
FBgn0000492	5.59181	-0.330772	2.11509	1.1445e-05	0.00153937	NA	NA	NA	0.0990635	Dr	Drop [Source:FlyBase gene name;Acc:FBgn0000492]
FBgn0030925	7.03956	-0.355345	1.59729	3.9807e-05	0.00457715	6.67489	1.95931	0.000233548	0.0255669	CG6361	0
FBgn0033593	4.4387	-0.384518	2.75801	1.06731e-10	4.36749e-08	3.90855	3.08041	1.34506e-07	4.57576e-05	Listericin	Listericin [Source:FlyBase gene name;Acc:FBgn0033593]
FBgn0259711	6.38182	-0.386991	2.20315	3.61414e-07	6.53033e-05	5.81729	2.39523	8.86573e-05	0.0114452	CG42365	0
FBgn0053469	4.58936	-0.399594	2.30861	1.9186e-07	3.75965e-05	4.01392	2.58478	1.2602e-05	0.00239507	CG33469	0
FBgn0263241	8.12314	-0.403877	1.77635	0.000179946	0.0157459	NA	NA	NA	0.255	Mocs1	Molybdenum cofactor synthesis 1 ortholog [Source:FlyBase gene name;Acc:FBgn0263241]
FBgn0053494	7.45787	-0.42915	2.57782	3.48557e-08	8.50785e-06	6.86923	2.77161	6.44099e-05	0.00872658	CG33494	0
FBgn0034480	8.74766	-0.434403	1.92829	4.06486e-05	0.0046356	NA	NA	NA	0.093046	CG16898	0
FBgn0262838	5.91399	-0.445356	1.82045	5.65e-06	0.000818837	5.19932	2.3302	1.60327e-05	0.00300536	CG43202	0
FBgn0036876	8.32254	-0.467416	1.52681	0.000175524	0.0157131	NA	NA	NA	0.0931319	CG9451	0
FBgn0033928	5.69268	-0.468924	2.23627	2.33487e-07	4.51181e-05	5.02363	2.48257	7.71968e-05	0.0101573	Arc2	Arc2 [Source:FlyBase gene name;Acc:FBgn0033928]
FBgn0037936	8.11461	-0.46986	1.46517	0.000508566	0.0386649	NA	NA	NA	0.196354	CG6908	0
FBgn0263314	3.94021	-0.476758	2.32127	9.03111e-07	0.000157062	2.9595	2.60196	1.71487e-05	0.00312884	CG43400	0
FBgn0038299	7.51193	-0.483333	2.52681	2.16324e-10	8.13438e-08	6.92626	3.01233	6.99776e-07	0.000191515	Spn88Eb	Serpin 88Eb [Source:FlyBase gene name;Acc:FBgn0038299]
FBgn0032069	10.8036	-0.483464	-2.58354	3.64453e-05	0.00426103	10.8807	-2.43896	4.05903e-05	0.00620788	CG9468	0
FBgn0262609	1.56261	-0.488541	2.65145	0.000197447	0.0169573	NA	NA	NA	0.0536975	CG43135	0
FBgn0013279	4.24367	-0.540663	1.54495	0.000193	0.0166783	NA	NA	NA	0.0660501	Hsp70Bc	Heat-shock-protein-70Bc [Source:FlyBase gene name;Acc:FBgn0013279]
FBgn0032805	6.41863	-0.557733	1.67636	1.58762e-05	0.00204524	5.70586	2.13068	0.000182603	0.0207733	CG10337	0
FBgn0000278	3.14528	-0.562035	4.47091	0	0	2.94216	4.80997	4.06342e-14	6.95047e-11	CecB	Cecropin B [Source:FlyBase gene name;Acc:FBgn0000278]
FBgn0040609	5.65424	-0.562589	2.8397	1.24889e-12	6.95032e-10	4.89409	3.3241	5.61845e-09	2.74582e-06	CG3348	0
FBgn0010038	5.35868	-0.581305	2.16484	5.11857e-08	1.15787e-05	4.47584	2.60222	8.0372e-06	0.00161737	GstD2	Glutathione S transferase D2 [Source:FlyBase gene name;Acc:FBgn0010038]
FBgn0033782	6.61818	-0.614707	2.09057	2.51818e-07	4.79938e-05	5.8661	2.55969	1.81271e-05	0.00326382	sug	sugarbabe [Source:FlyBase gene name;Acc:FBgn0033782]
FBgn0034870	4.49431	-0.618093	1.64155	0.000122034	0.0116292	3.71051	2.20887	0.00016365	0.019473	CG13559	0
FBgn0038838	2.27311	-0.62731	2.29824	0.000132651	0.0124701	NA	NA	NA	0.0890288	TotB	Turandot B [Source:FlyBase gene name;Acc:FBgn0038838]
FBgn0041184	8.64039	-0.666029	1.65513	6.63668e-05	0.00704856	NA	NA	NA	0.0825597	Socs36E	Suppressor of cytokine signaling at 36E [Source:FlyBase gene name;Acc:FBgn0041184]
FBgn0035176	8.32044	-0.669657	1.36713	7.46977e-05	0.00775574	7.34481	2.09779	0.000166067	0.0195902	CG13905	0
FBgn0046322	6.5783	-0.669733	2.21674	2.24755e-09	7.10686e-07	5.67909	2.82797	6.04382e-07	0.000172299	p38c	p38c [Source:FlyBase gene name;Acc:FBgn0046322]
FBgn0034290	7.49477	-0.68276	2.07887	2.42893e-08	6.0885e-06	6.73306	2.73424	2.1489e-06	0.000525098	CG5773	0
FBgn0033999	9.7926	-0.689248	-1.92989	0.000631161	0.0462176	NA	NA	NA	0.563565	CG8093	0
FBgn0033453	8.23474	-0.689903	1.60851	5.03454e-06	0.000743037	7.4108	2.27564	4.572e-05	0.00672723	CG1667	0
FBgn0004396	8.89357	-0.695936	1.38334	0.000110703	0.0107707	8.10319	2.05156	0.000410418	0.0409938	CrebA	Cyclic-AMP response element binding protein A [Source:FlyBase gene name;Acc:FBgn0004396]
FBgn0262481	5.55835	-0.696899	1.34854	0.000473118	0.0363673	4.92769	2.02047	0.000285532	0.0302885	CG43071	0
FBgn0032669	7.3959	-0.704791	1.6367	8.91155e-06	0.00125239	6.8276	2.24193	6.98148e-05	0.0092752	CG15155	0
FBgn0041225	3.46772	-0.71477	2.04257	2.65024e-05	0.00323446	2.31272	2.49142	0.0002171	0.0239581	Gr94a	Gustatory receptor 94a [Source:FlyBase gene name;Acc:FBgn0041225]
FBgn0012042	7.19952	-0.744629	4.58952	5.55112e-16	3.67775e-13	7.10027	4.71835	9.72533e-08	3.50214e-05	AttA	Attacin-A [Source:FlyBase gene name;Acc:FBgn0012042]
FBgn0033789	4.2957	-0.758036	1.58178	0.000504618	0.0385756	3.27459	2.38718	0.000267205	0.0285659	CG13324	0
FBgn0039114	8.85537	-0.779654	1.67866	7.95074e-06	0.00112876	8.31758	2.29532	0.000168888	0.0197527	Lsd-1	Lipid storage droplet-1 [Source:FlyBase gene name;Acc:FBgn0039114]
FBgn0034741	6.5507	-0.782603	1.94248	4.56614e-08	1.05881e-05	5.62575	2.67923	1.75369e-06	0.000436317	CG4269	0
FBgn0033204	4.8907	-0.78658	2.38922	5.87206e-08	1.29679e-05	3.82548	2.7545	4.22236e-05	0.00634932	CG2065	0
FBgn0053468	3.21248	-0.788272	4.1565	5.55112e-16	3.67775e-13	2.10414	4.40461	5.22744e-08	2.04378e-05	CG33468	0
FBgn0001168	8.66601	-0.862349	1.44106	0.000178443	0.0157131	NA	NA	NA	0.136516	h	hairy [Source:FlyBase gene name;Acc:FBgn0001168]
FBgn0035806	8.03554	-0.876573	1.87952	3.73576e-07	6.66355e-05	7.26496	2.6565	1.71002e-05	0.00312884	PGRP-SD	PGRP-SD [Source:FlyBase gene name;Acc:FBgn0035806]
FBgn0037906	8.55539	-0.885586	1.16754	0.000199615	0.0170383	NA	NA	NA	0.0509016	PGRP-LB	Peptidoglycan recognition protein LB [Source:FlyBase gene name;Acc:FBgn0037906]
FBgn0034407	7.29851	-0.890357	4.29287	1.53655e-13	9.29478e-11	7.13832	4.4645	2.34717e-06	0.000563485	DptB	Diptericin B [Source:FlyBase gene name;Acc:FBgn0034407]
FBgn0044810	4.30128	-0.893105	3.32576	4.44089e-16	3.2519e-13	3.26238	4.1305	5.78924e-11	4.65999e-08	TotX	Turandot X [Source:FlyBase gene name;Acc:FBgn0044810]
FBgn0039022	7.13835	-0.899809	1.1744	0.000102703	0.0101341	5.99279	2.05645	9.54091e-05	0.0122017	CG4725	0
FBgn0039091	6.11267	-0.903293	1.54053	1.6502e-05	0.00210635	4.99101	2.53299	1.05597e-05	0.00206428	CG10182	0
FBgn0031317	7.98927	-0.912342	1.36474	1.18474e-05	0.00155503	6.88117	2.25192	3.35497e-05	0.0054654	CG5118	0
FBgn0039470	5.65238	-0.925629	1.62685	2.82602e-05	0.00341899	4.594	2.58841	1.86101e-05	0.00330727	CG6296	0
FBgn0040069	8.32955	-0.935954	1.36803	8.8125e-05	0.00888466	NA	NA	NA	0.0529295	vanin-like	vanin-like [Source:FlyBase gene name;Acc:FBgn0040069]
FBgn0040251	5.09918	-0.979143	2.39151	6.28387e-09	1.74855e-06	3.76901	3.05373	5.41513e-07	0.000161088	Ugt86Di	Ugt86Di [Source:FlyBase gene name;Acc:FBgn0040251]
FBgn0262794	4.0379	-0.993571	4.14631	0	0	3.29441	5.06216	4.44089e-16	1.51923e-12	CG43175	0
FBgn0053542	3.66343	-0.994887	1.97207	4.36104e-06	0.000659512	2.0707	2.67081	5.956e-05	0.00823252	upd3	unpaired 3 [Source:FlyBase gene name;Acc:FBgn0053542]
FBgn0013278	5.78562	-1.04479	2.04376	1.79425e-07	3.6711e-05	4.45934	2.80221	3.59774e-05	0.00572458	Hsp70Bb	Heat-shock-protein-70Bb [Source:FlyBase gene name;Acc:FBgn0013278]
FBgn0051664	4.90691	-1.05714	1.64783	3.91496e-05	0.00453907	3.58191	2.57512	4.08294e-05	0.00620788	CG31664	0
FBgn0039319	8.42738	-1.07017	1.30445	4.37272e-05	0.00494615	7.03904	2.14034	0.000406987	0.0409501	CG13659	0
FBgn0038292	9.95875	-1.09045	1.01059	0.000287839	0.0239803	8.66365	2.14295	0.000292796	0.0308202	CG3987	0
FBgn0032002	7.81337	-1.10473	1.57975	1.90998e-07	3.75965e-05	6.58025	2.68897	1.58179e-06	0.000400837	CG8353	0
FBgn0030262	7.99749	-1.11916	1.79389	9.52994e-09	2.54981e-06	6.57347	2.97375	1.7456e-07	5.55506e-05	Vago	Vago [Source:FlyBase gene name;Acc:FBgn0030262]
FBgn0031248	7.67621	-1.13316	1.0651	0.000117134	0.0112392	6.65137	2.13462	0.000102709	0.0130136	CG11912	0
FBgn0051041	7.13208	-1.13972	1.5684	1.5252e-05	0.00198319	5.9861	2.67342	5.26557e-05	0.00735246	CG31041	0
FBgn0261989	10.5932	-1.15119	1.04141	0.000218612	0.018546	9.25717	2.18596	0.000323616	0.0336572	CG42807	0
FBgn0037975	5.36365	-1.15719	1.90925	2.99022e-07	5.62201e-05	3.94481	2.78458	6.83521e-06	0.00139602	CG3397	0
FBgn0262881	5.92027	-1.16673	3.87109	0	0	4.99209	4.83223	1.08591e-12	1.2383e-09	CG43236	0
FBgn0043578	8.61601	-1.18305	3.69541	1.33999e-10	5.32666e-08	8.33005	4.00401	4.01893e-05	0.00620788	PGRP-SB1	PGRP-SB1 [Source:FlyBase gene name;Acc:FBgn0043578]
FBgn0031490	7.54132	-1.18862	1.36003	1.62066e-06	0.000265544	6.0484	2.50594	3.32652e-06	0.000771526	CG17264	0
FBgn0030041	10.7659	-1.19969	2.17959	2.21608e-09	7.10686e-07	9.31227	3.37598	6.36063e-07	0.00017763	CG12116	0
FBgn0001981	5.34645	-1.20031	1.18151	0.000389209	0.0311204	NA	NA	NA	0.0829118	esg	escargot [Source:FlyBase gene name;Acc:FBgn0001981]
FBgn0052107	7.83183	-1.2006	1.29916	2.58115e-06	0.0004035	6.35965	2.46566	4.88768e-06	0.00107876	CG32107	0
FBgn0261501	5.72941	-1.21237	5.33064	0	0	4.98739	6.2145	1.66533e-15	4.55769e-12	CG42649	0
FBgn0034296	10.6762	-1.23701	0.887096	0.000525909	0.0395512	9.13842	2.20481	0.000414635	0.041115	CG10912	0
FBgn0052185	5.71562	-1.30791	5.33561	0	0	4.79607	6.30653	1.65423e-14	3.23379e-11	edin	elevated during infection [Source:FlyBase gene name;Acc:FBgn0052185]
FBgn0036320	10.0148	-1.31612	1.30692	4.94581e-06	0.000739903	8.45126	2.61617	1.89431e-05	0.00332331	CG10943	0
FBgn0039768	8.46302	-1.31853	-1.91443	0.000399412	0.0315739	NA	NA	NA	0.999936	CG15533	0
FBgn0038530	4.88199	-1.33444	4.42653	0	0	3.6677	5.76812	1.11022e-16	7.59615e-13	AttD	Attacin-D [Source:FlyBase gene name;Acc:FBgn0038530]
FBgn0031033	6.00853	-1.38696	1.14978	3.1922e-05	0.00379599	4.45012	2.5179	8.80284e-06	0.00174577	CG14219	0
FBgn0038914	5.37556	-1.39126	2.57282	3.2234e-11	1.49491e-08	3.96641	3.95474	7.5251e-10	4.9035e-07	fit	female-specific independent of transformer [Source:FlyBase gene name;Acc:FBgn0038914]
FBgn0037850	4.34615	-1.39862	2.02515	1.46692e-08	3.85079e-06	2.32443	3.27191	1.37099e-07	4.57576e-05	CG14695	0
FBgn0036948	7.67147	-1.40925	1.09616	1.05915e-05	0.001459	5.89234	2.67194	2.90817e-06	0.000686127	CG7298	0
FBgn0037562	8.92717	-1.42507	0.831289	7.20131e-05	0.00753322	7.3449	2.30609	4.91174e-05	0.00700128	CG11671	0
FBgn0053926	9.15459	-1.45624	1.34721	3.1432e-07	5.83085e-05	7.26798	2.86284	9.47139e-07	0.000249243	CG33926	0
FBgn0034289	10.0551	-1.47903	0.968939	6.41852e-05	0.0068693	8.47375	2.47958	0.000106583	0.0133806	CG10910	0
FBgn0041581	7.88058	-1.48919	4.24939	1.11022e-16	8.58141e-14	7.10491	5.07365	5.35826e-09	2.71564e-06	AttB	Attacin-B [Source:FlyBase gene name;Acc:FBgn0041581]
FBgn0037396	7.47137	-1.49855	1.75874	2.59785e-09	8.03198e-07	5.66767	3.08639	5.21046e-08	2.04378e-05	CG11459	0
FBgn0262141	3.63564	-1.52426	2.05725	9.58616e-08	2.05188e-05	1.38217	3.43321	4.54188e-07	0.00014048	CG42867	0
FBgn0039239	5.9175	-1.52432	1.78204	1.90974e-08	4.92041e-06	4.22764	3.31987	1.48926e-08	6.79301e-06	CG13641	0
FBgn0261567	0.677646	-1.53484	2.20416	0.000609584	0.0448738	NA	NA	NA	0.0529295	CG42681	0
FBgn0034647	7.18474	-1.54873	1.10561	1.67312e-06	0.000270676	5.52803	2.64651	9.16426e-07	0.00024589	pirk	poor Imd response upon knock-in [Source:FlyBase gene name;Acc:FBgn0034647]
FBgn0031034	6.61427	-1.55524	2.20421	7.64611e-13	4.43251e-10	4.87473	3.82371	9.45627e-11	7.18887e-08	CG14205	0
FBgn0004240	9.20906	-1.595	4.79696	0	0	8.19352	5.85339	1.48331e-11	1.35318e-08	Dpt	Diptericin [Source:FlyBase gene name;Acc:FBgn0004240]
FBgn0052368	9.11485	-1.59608	2.23181	2.10854e-12	1.12831e-09	7.03031	3.95273	1.20067e-09	7.14348e-07	CG32368	0
FBgn0031701	5.17857	-1.70009	3.42601	0	0	3.51553	5.17043	4.26548e-13	5.30625e-10	TotM	Turandot M [Source:FlyBase gene name;Acc:FBgn0031701]
FBgn0051901	9.77293	-1.71606	1.79376	7.0127e-10	2.43919e-07	7.66733	3.51028	3.66637e-08	1.56783e-05	Mur29B	Mucin related 29B [Source:FlyBase gene name;Acc:FBgn0051901]
FBgn0262366	7.86025	-1.72535	1.49377	2.95131e-09	8.5545e-07	5.84816	3.15204	3.03274e-08	1.33871e-05	CG43064	0
FBgn0013277	-35.8859	-1.77451	3.45058	5.82458e-05	0.00640453	-38.122	5.22227	0.000185204	0.0207733	Hsp70Ba	Heat-shock-protein-70Ba [Source:FlyBase gene name;Acc:FBgn0013277]
FBgn0052279	8.25865	-1.79032	1.45921	8.13106e-08	1.76762e-05	5.96456	3.5224	6.4083e-08	2.43587e-05	dro2	drosomycin-2 [Source:FlyBase gene name;Acc:FBgn0052279]
FBgn0041579	9.07674	-1.80901	4.7897	0	0	7.58194	6.27661	1.04076e-11	1.01727e-08	AttC	Attacin-C [Source:FlyBase gene name;Acc:FBgn0041579]
FBgn0044812	6.3391	-1.94928	3.66127	0	0	4.39511	5.62977	2.44249e-15	5.57051e-12	TotC	Turandot C [Source:FlyBase gene name;Acc:FBgn0044812]
FBgn0036411	4.94997	-1.98238	1.12276	6.17358e-05	0.00671039	2.58248	2.96654	2.46595e-05	0.00421801	Sox21a	Sox21a [Source:FlyBase gene name;Acc:FBgn0036411]
FBgn0051148	8.38639	-2.02286	-0.439202	0.000301827	0.0248604	NA	NA	NA	0.1498	CG31148	0
FBgn0028396	8.74927	-2.02799	3.67561	0	0	6.65933	5.69248	1.54654e-13	2.11629e-10	TotA	Turandot A [Source:FlyBase gene name;Acc:FBgn0028396]
FBgn0053532	10.4738	-2.03139	1.43758	6.89586e-09	1.88122e-06	8.41581	3.46414	1.16525e-07	4.08854e-05	lectin-37Da	lectin-37Da [Source:FlyBase gene name;Acc:FBgn0053532]
FBgn0014865	8.93719	-2.05383	3.62536	0	0	7.21464	5.38221	5.52676e-11	4.65999e-08	Mtk	Metchnikowin [Source:FlyBase gene name;Acc:FBgn0014865]
FBgn0051813	1.69213	-2.11675	1.28408	0.000531577	0.0397625	-0.182756	3.34733	0.000155985	0.0187237	CG31813	0
FBgn0034317	6.49211	-2.14809	1.4843	9.55221e-11	4.02727e-08	3.91839	3.69697	1.22354e-10	8.81207e-08	CG14499	0
FBgn0262007	10.7595	-2.1949	1.52307	2.70726e-09	8.18829e-07	8.25047	3.6086	1.41883e-07	4.62269e-05	CG42825	0
FBgn0051410	9.47107	-2.23261	1.19696	4.19712e-09	1.19172e-06	6.51031	3.7647	2.37803e-09	1.35588e-06	Npc2e	Niemann-Pick type C-2e [Source:FlyBase gene name;Acc:FBgn0051410]
FBgn0010388	5.51046	-2.31621	4.44616	0	0	3.22209	6.72193	0	0	Dro	Drosocin [Source:FlyBase gene name;Acc:FBgn0010388]
FBgn0261675	9.59081	-2.39673	0.0453676	7.34293e-06	0.00105322	7.31226	2.3295	0.0001523	0.0184431	Npc1b	Niemann-Pick type C-1b [Source:FlyBase gene name;Acc:FBgn0261675]
FBgn0004431	7.84893	-2.43779	1.48247	2.90601e-12	1.44397e-09	5.00833	3.97009	8.96838e-12	9.44026e-09	LysX	Lysozyme X [Source:FlyBase gene name;Acc:FBgn0004431]
FBgn0013276	-0.607308	-2.48016	2.74162	5.15977e-08	1.15787e-05	-3.99233	5.43215	9.32956e-08	3.45043e-05	Hsp70Ab	Heat-shock-protein-70Ab [Source:FlyBase gene name;Acc:FBgn0013276]
FBgn0000279	3.98258	-2.73508	3.40589	0	0	1.98372	5.64891	4.44089e-16	1.51923e-12	CecC	Cecropin C [Source:FlyBase gene name;Acc:FBgn0000279]

## Sheet: Panel A
DATA used to create Panel A in Figure 5
					Total				Total
Total.DEG		57	57		57		57		57
Up.Regulated		6	55				55
Down.Regulated		51	2				2
ID	Expr.Symbiotic	LogFC.HbAxenic.Symbiotic	LogFC.TT01.Symbiotic	PvalsGLM.2Factor	PadjGLM.2Factor	Expr.HbAxenic	LogFC.TT01.HbAxenic	PvalsGLM.2Factor	PadjGLM.2Factor	Gene.Name	Description
FBgn0000355	6.79987	1.64302	5.28107	0	0	8.69556	4.00891	4.5798e-09	2.41038e-06	Cp15	Chorion Protein 15
FBgn0028519	7.12668	1.5105	-2.08247	6.31142e-11	2.83261e-08	8.86973	-3.68849	2.85696e-10	1.95473e-07	CG4500	AMP-Dependent Synthetase/ligase (Interpro)
FBgn0263096	-5.89668	1.43758	6.58731	7.74475e-10	2.56554e-07	-4.50128	5.15527	6.75534e-06	0.00139602	CR43364	CR43364 (Pseudogene Attribute)
FBgn0028917	4.14875	1.3022	4.63725	1.11022e-16	8.58141e-14	5.66485	3.1446	5.54386e-07	0.000161409	#N/A	Trypsin-Like Serine Protease Family
FBgn0020385	11.627	1.00804	-1.43919	0.000177401	0.0157131	12.6232	-2.46797	0.000419781	0.0413258	pug	Pugilist
FBgn0032303	2.48451	1.00116	3.61252	3.23519e-07	5.92253e-05	3.54126	2.61107	0.000148317	0.0181211	CG6508	Aspartic Peptidase-Like (Interpro)
FBgn0013278	5.78562	-1.04479	2.04376	1.79425e-07	3.6711e-05	4.45934	2.80221	3.59774e-05	0.00572458	Hsp70Bb	Unknown
FBgn0051664	4.90691	-1.05714	1.64783	3.91496e-05	0.00453907	3.58191	2.57512	4.08294e-05	0.00620788	CG31664	Unknown
FBgn0039319	8.42738	-1.07017	1.30445	4.37272e-05	0.00494615	7.03904	2.14034	0.000406987	0.0409501	CG13659	CHK kinase-like
FBgn0038292	9.95875	-1.09045	1.01059	0.000287839	0.0239803	8.66365	2.14295	0.000292796	0.0308202	CG3987	Cytidine Deaminase-Like
FBgn0032002	7.81337	-1.10473	1.57975	1.90998e-07	3.75965e-05	6.58025	2.68897	1.58179e-06	0.000400837	CG8353	Cytidine Deaminase-Like
FBgn0030262	7.99749	-1.11916	1.79389	9.52994e-09	2.54981e-06	6.57347	2.97375	1.7456e-07	5.55506e-05	Vago	Vago
FBgn0031248	7.67621	-1.13316	1.0651	0.000117134	0.0112392	6.65137	2.13462	0.000102709	0.0130136	CG11912	Peptidase S1
FBgn0051041	7.13208	-1.13972	1.5684	1.5252e-05	0.00198319	5.9861	2.67342	5.26557e-05	0.00735246	CG31041	Unknown
FBgn0261989	10.5932	-1.15119	1.04141	0.000218612	0.018546	9.25717	2.18596	0.000323616	0.0336572	CG42807	Unknown
FBgn0037975	5.36365	-1.15719	1.90925	2.99022e-07	5.62201e-05	3.94481	2.78458	6.83521e-06	0.00139602	CG3397	Aldo/keto Reductas-Like Domain
FBgn0262881	5.92027	-1.16673	3.87109	0	0	4.99209	4.83223	1.08591e-12	1.2383e-09	CG43236	Unknown
FBgn0043578	8.61601	-1.18305	3.69541	1.33999e-10	5.32666e-08	8.33005	4.00401	4.01893e-05	0.00620788	PGRP-SB1	PGRP-SB1
FBgn0031490	7.54132	-1.18862	1.36003	1.62066e-06	0.000265544	6.0484	2.50594	3.32652e-06	0.000771526	CG17264	CUB domain
FBgn0030041	10.7659	-1.19969	2.17959	2.21608e-09	7.10686e-07	9.31227	3.37598	6.36063e-07	0.00017763	CG12116	NAD(P)-Binding Domain
FBgn0052107	7.83183	-1.2006	1.29916	2.58115e-06	0.0004035	6.35965	2.46566	4.88768e-06	0.00107876	CG32107	Unknown
FBgn0261501	5.72941	-1.21237	5.33064	0	0	4.98739	6.2145	1.66533e-15	4.55769e-12	CG42649	Unknown
FBgn0052185	5.71562	-1.30791	5.33561	0	0	4.79607	6.30653	1.65423e-14	3.23379e-11	edin	Elevated During Infection
FBgn0036320	10.0148	-1.31612	1.30692	4.94581e-06	0.000739903	8.45126	2.61617	1.89431e-05	0.00332331	CG10943	Unknown
FBgn0038530	4.88199	-1.33444	4.42653	0	0	3.6677	5.76812	1.11022e-16	7.59615e-13	AttD	Attacin-D
FBgn0031033	6.00853	-1.38696	1.14978	3.1922e-05	0.00379599	4.45012	2.5179	8.80284e-06	0.00174577	CG14219	Acyltransferase 3-like nrf-like (Interpro)
FBgn0038914	5.37556	-1.39126	2.57282	3.2234e-11	1.49491e-08	3.96641	3.95474	7.5251e-10	4.9035e-07	fit	Female-Specific Independent Of Transformer
FBgn0037850	4.34615	-1.39862	2.02515	1.46692e-08	3.85079e-06	2.32443	3.27191	1.37099e-07	4.57576e-05	CG14695	Unknown
FBgn0036948	7.67147	-1.40925	1.09616	1.05915e-05	0.001459	5.89234	2.67194	2.90817e-06	0.000686127	CG7298	Chitin Binding Domain
FBgn0053926	9.15459	-1.45624	1.34721	3.1432e-07	5.83085e-05	7.26798	2.86284	9.47139e-07	0.000249243	CG33926	Unknown
FBgn0041581	7.88058	-1.48919	4.24939	1.11022e-16	8.58141e-14	7.10491	5.07365	5.35826e-09	2.71564e-06	AttB	Attacin-B
FBgn0037396	7.47137	-1.49855	1.75874	2.59785e-09	8.03198e-07	5.66767	3.08639	5.21046e-08	2.04378e-05	CG11459	Proteinase Inhibitor I29-Domain
FBgn0262141	3.63564	-1.52426	2.05725	9.58616e-08	2.05188e-05	1.38217	3.43321	4.54188e-07	0.00014048	CG42867	Unknown
FBgn0039239	5.9175	-1.52432	1.78204	1.90974e-08	4.92041e-06	4.22764	3.31987	1.48926e-08	6.79301e-06	CG13641	Unknown
FBgn0034647	7.18474	-1.54873	1.10561	1.67312e-06	0.000270676	5.52803	2.64651	9.16426e-07	0.00024589	pirk	Poor Imd Response Upon Knock-In
FBgn0031034	6.61427	-1.55524	2.20421	7.64611e-13	4.43251e-10	4.87473	3.82371	9.45627e-11	7.18887e-08	CG14205	Acyltransferase 3-like (Interpro)
FBgn0004240	9.20906	-1.595	4.79696	0	0	8.19352	5.85339	1.48331e-11	1.35318e-08	Dpt	Diptericin
FBgn0052368	9.11485	-1.59608	2.23181	2.10854e-12	1.12831e-09	7.03031	3.95273	1.20067e-09	7.14348e-07	CG32368	Unknown
FBgn0031701	5.17857	-1.70009	3.42601	0	0	3.51553	5.17043	4.26548e-13	5.30625e-10	TotM	Turandot M
FBgn0051901	9.77293	-1.71606	1.79376	7.0127e-10	2.43919e-07	7.66733	3.51028	3.66637e-08	1.56783e-05	Mur29B	Mucin Related 29B
FBgn0262366	7.86025	-1.72535	1.49377	2.95131e-09	8.5545e-07	5.84816	3.15204	3.03274e-08	1.33871e-05	CG43064	Unknown
FBgn0013277	-35.8859	-1.77451	3.45058	5.82458e-05	0.00640453	-38.122	5.22227	0.000185204	0.0207733	Hsp70Ba	Heat-Shock-Protein-70Ba
FBgn0052279	8.25865	-1.79032	1.45921	8.13106e-08	1.76762e-05	5.96456	3.5224	6.4083e-08	2.43587e-05	dro2	Drosomycin-2
FBgn0041579	9.07674	-1.80901	4.7897	0	0	7.58194	6.27661	1.04076e-11	1.01727e-08	AttC	Attacin-C
FBgn0044812	6.3391	-1.94928	3.66127	0	0	4.39511	5.62977	2.44249e-15	5.57051e-12	TotC	Turandot C
FBgn0036411	4.94997	-1.98238	1.12276	6.17358e-05	0.00671039	2.58248	2.96654	2.46595e-05	0.00421801	Sox21a	Sox21a
FBgn0028396	8.74927	-2.02799	3.67561	0	0	6.65933	5.69248	1.54654e-13	2.11629e-10	TotA	Turandot A
FBgn0053532	10.4738	-2.03139	1.43758	6.89586e-09	1.88122e-06	8.41581	3.46414	1.16525e-07	4.08854e-05	lectin-37Da	Lectin-37Da
FBgn0014865	8.93719	-2.05383	3.62536	0	0	7.21464	5.38221	5.52676e-11	4.65999e-08	Mtk	Metchnikowin
FBgn0051813	1.69213	-2.11675	1.28408	0.000531577	0.0397625	-0.182756	3.34733	0.000155985	0.0187237	CG31813	Unknown
FBgn0034317	6.49211	-2.14809	1.4843	9.55221e-11	4.02727e-08	3.91839	3.69697	1.22354e-10	8.81207e-08	CG14499	Unknown
FBgn0262007	10.7595	-2.1949	1.52307	2.70726e-09	8.18829e-07	8.25047	3.6086	1.41883e-07	4.62269e-05	CG42825	Major Facilitator Superfamily Domain
FBgn0051410	9.47107	-2.23261	1.19696	4.19712e-09	1.19172e-06	6.51031	3.7647	2.37803e-09	1.35588e-06	Npc2e	Niemann-Pick Type C-2e
FBgn0010388	5.51046	-2.31621	4.44616	0	0	3.22209	6.72193	0	0	Dro	Drosocin
FBgn0004431	7.84893	-2.43779	1.48247	2.90601e-12	1.44397e-09	5.00833	3.97009	8.96838e-12	9.44026e-09	LysX	Lysozyme X
FBgn0013276	-0.607308	-2.48016	2.74162	5.15977e-08	1.15787e-05	-3.99233	5.43215	9.32956e-08	3.45043e-05	Hsp70Ab	Heat-Shock-Protein-70Ab
FBgn0000279	3.98258	-2.73508	3.40589	0	0	1.98372	5.64891	4.44089e-16	1.51923e-12	CecC	Cecropin C

## Sheet: Panel B
DATA used to create Panel B in Figure 5
					Total				Total
Total.DEG		6	0		6		6		6
Up.Regulated		2	0				4
Down.Regulated		4	0				2
ID	Expr.Symbiotic	LogFC.HbAxenic.Symbiotic	LogFC.TT01.Symbiotic	PvalsGLM.2Factor	PadjGLM.2Factor	Expr.HbAxenic	LogFC.TT01.HbAxenic	PvalsGLM.2Factor	PadjGLM.2Factor	Gene.Name	Description
FBgn0054040	7.40618	2.07695	-0.513555	1.10957e-06	0.000190587	9.40653	-2.63564	6.95593e-05	0.0092752	CG34040	Unknown
FBgn0020638	0.533762	1.67704	-0.828396	0.000514173	0.0388788	1.97073	-2.53892	0.000328383	0.0337864	Lcp65Ag1	Lcp65Ag1
FBgn0034296	10.6762	-1.23701	0.887096	0.000525909	0.0395512	9.13842	2.20481	0.000414635	0.041115	CG10912	Unknown
FBgn0037562	8.92717	-1.42507	0.831289	7.20131e-05	0.00753322	7.3449	2.30609	4.91174e-05	0.00700128	CG11671	Unknown
FBgn0034289	10.0551	-1.47903	0.968939	6.41852e-05	0.0068693	8.47375	2.47958	0.000106583	0.0133806	CG10910	Unknown
FBgn0261675	9.59081	-2.39673	0.0453676	7.34293e-06	0.00105322	7.31226	2.3295	0.0001523	0.0184431	Npc1b	Niemann-Pick type C-1b

## Sheet: Panel C
DATA used to create Panel C in Figure 5
					Total				Total
Total.DEG		0	71		71		71		71
Up.Regulated		0	54				54
Down.Regulated		0	17				17
ID	Expr.Symbiotic	LogFC.HbAxenic.Symbiotic	LogFC.TT01.Symbiotic	PvalsGLM.2Factor	PadjGLM.2Factor	Expr.HbAxenic	LogFC.TT01.HbAxenic	PvalsGLM.2Factor	PadjGLM.2Factor	Gene.Name	Description
FBgn0000357	2.40054	0.896189	5.41946	0	0	2.99181	4.59744	5.38458e-14	8.18696e-11	Cp18	Chorion Protein 18
FBgn0012042	7.19952	-0.744629	4.58952	5.55112e-16	3.67775e-13	7.10027	4.71835	9.72533e-08	3.50214e-05	AttA	Attacin-A
FBgn0000278	3.14528	-0.562035	4.47091	0	0	2.94216	4.80997	4.06342e-14	6.95047e-11	CecB	Cecropin B
FBgn0034407	7.29851	-0.890357	4.29287	1.53655e-13	9.29478e-11	7.13832	4.4645	2.34717e-06	0.000563485	DptB	Diptericin B
FBgn0050098	0.123116	0.251172	4.26238	7.47271e-10	2.5358e-07	-0.259828	3.90191	5.63127e-06	0.00122315	CG30098	Trypsin-like Cys/Ser Peptidase Domain
FBgn0053468	3.21248	-0.788272	4.1565	5.55112e-16	3.67775e-13	2.10414	4.40461	5.22744e-08	2.04378e-05	CG33468	Unknown
FBgn0262794	4.0379	-0.993571	4.14631	0	0	3.29441	5.06216	4.44089e-16	1.51923e-12	CG43175	Unknown
FBgn0042187	4.18384	0.820505	4.01632	2.3529e-12	1.21244e-09	5.29954	2.93056	6.39437e-06	0.00134616	CG17234	Peptidase S1-Like
FBgn0051576	0.672857	0.0930133	3.94481	1.49706e-06	0.000250946	1.02972	3.7578	8.80586e-05	0.0114452	tRNA:CR31576	Transfer RNA:CR31576
FBgn0000276	5.73328	-0.246438	3.71469	1.77636e-15	1.12338e-12	6.11907	3.5076	1.39532e-08	6.58396e-06	CecA1	Cecropin A1
FBgn0010041	2.65304	-0.212109	3.62954	1.1561e-11	5.54648e-09	1.81514	3.38587	3.40647e-06	0.000776903	GstD5	Glutathione S Transferase D5
FBgn0030904	1.15891	0.223328	3.4026	4.00949e-08	9.50291e-06	1.17842	3.11725	4.86816e-05	0.00700128	upd2	Unpaired 2
FBgn0030438	3.77133	0.320068	3.40132	6.64294e-11	2.88823e-08	4.00053	2.98056	4.54428e-06	0.00101941	CG15721	Kazal Domain
FBgn0044810	4.30128	-0.893105	3.32576	4.44089e-16	3.2519e-13	3.26238	4.1305	5.78924e-11	4.65999e-08	TotX	Turandot X
FBgn0262721	1.49908	-0.113979	3.25237	1.06863e-07	2.2527e-05	0.744284	3.18398	3.12517e-05	0.00521523	CG43165	Proteinase Inhibitor I2, Kunitz
FBgn0053460	3.00345	0.286252	2.87867	1.84744e-07	3.72515e-05	2.97349	2.48302	4.31562e-05	0.00641901	CG33460	Trypsin-like Cys/Ser Peptidase Domain
FBgn0040609	5.65424	-0.562589	2.8397	1.24889e-12	6.95032e-10	4.89409	3.3241	5.61845e-09	2.74582e-06	CG3348	Chitin Binding Domain
FBgn0033593	4.4387	-0.384518	2.75801	1.06731e-10	4.36749e-08	3.90855	3.08041	1.34506e-07	4.57576e-05	Listericin	Listericin
FBgn0030051	5.98774	-0.126629	2.5804	2.81164e-09	8.32306e-07	5.715	2.61357	6.18919e-06	0.00132333	spirit	Serine Protease Immune Response Integrator
FBgn0053494	7.45787	-0.42915	2.57782	3.48557e-08	8.50785e-06	6.86923	2.77161	6.44099e-05	0.00872658	CG33494	Unknown
FBgn0038299	7.51193	-0.483333	2.52681	2.16324e-10	8.13438e-08	6.92626	3.01233	6.99776e-07	0.000191515	Spn88Eb	Serpin 88Eb
FBgn0040251	5.09918	-0.979143	2.39151	6.28387e-09	1.74855e-06	3.76901	3.05373	5.41513e-07	0.000161088	Ugt86Di	Ugt86Di, UDP-glucosyltransferase
FBgn0033204	4.8907	-0.78658	2.38922	5.87206e-08	1.29679e-05	3.82548	2.7545	4.22236e-05	0.00634932	CG2065	Glucose/ribitol dehydrogenase Domain (Interpro)
FBgn0263314	3.94021	-0.476758	2.32127	9.03111e-07	0.000157062	2.9595	2.60196	1.71487e-05	0.00312884	CG43400	Unknown
FBgn0053469	4.58936	-0.399594	2.30861	1.9186e-07	3.75965e-05	4.01392	2.58478	1.2602e-05	0.00239507	CG33469	Unknown
FBgn0033928	5.69268	-0.468924	2.23627	2.33487e-07	4.51181e-05	5.02363	2.48257	7.71968e-05	0.0101573	Arc2	Arc2
FBgn0046322	6.5783	-0.669733	2.21674	2.24755e-09	7.10686e-07	5.67909	2.82797	6.04382e-07	0.000172299	p38c	P38c
FBgn0259711	6.38182	-0.386991	2.20315	3.61414e-07	6.53033e-05	5.81729	2.39523	8.86573e-05	0.0114452	CG42365	Unknown
FBgn0010038	5.35868	-0.581305	2.16484	5.11857e-08	1.15787e-05	4.47584	2.60222	8.0372e-06	0.00161737	GstD2	Glutathione S Transferase D2
FBgn0033782	6.61818	-0.614707	2.09057	2.51818e-07	4.79938e-05	5.8661	2.55969	1.81271e-05	0.00326382	sug	Sugarbabe
FBgn0034290	7.49477	-0.68276	2.07887	2.42893e-08	6.0885e-06	6.73306	2.73424	2.1489e-06	0.000525098	CG5773	Unknown
FBgn0030189	6.79664	-0.284332	2.0664	3.69752e-06	0.000571595	6.32982	2.15759	0.000443593	0.0430505	CG2909	Unknown
FBgn0032789	4.89659	0.453279	2.05901	9.56291e-05	0.00957185	4.20693	2.13985	0.000199608	0.0222068	CG13083	Unknown
FBgn0041225	3.46772	-0.71477	2.04257	2.65024e-05	0.00323446	2.31272	2.49142	0.0002171	0.0239581	Gr94a	Gustatory Receptor 94a
FBgn0053542	3.66343	-0.994887	1.97207	4.36104e-06	0.000659512	2.0707	2.67081	5.956e-05	0.00823252	upd3	Unpaired 3
FBgn0034741	6.5507	-0.782603	1.94248	4.56614e-08	1.05881e-05	5.62575	2.67923	1.75369e-06	0.000436317	CG4269	Unknown
FBgn0041710	6.02663	-0.274168	1.89818	5.07357e-06	0.000743037	5.5403	2.12915	6.14009e-05	0.00840209	yellow-f	Yellow-F
FBgn0035806	8.03554	-0.876573	1.87952	3.73576e-07	6.66355e-05	7.26496	2.6565	1.71002e-05	0.00312884	PGRP-SD	PGRP-SD
FBgn0260746	7.84549	-0.197757	1.85226	1.05369e-05	0.001459	7.81874	1.99458	0.000324667	0.0336572	Ect3	Beta-Galactosidase Activity
FBgn0262838	5.91399	-0.445356	1.82045	5.65e-06	0.000818837	5.19932	2.3302	1.60327e-05	0.00300536	CG43202	Unknown
FBgn0039114	8.85537	-0.779654	1.67866	7.95074e-06	0.00112876	8.31758	2.29532	0.000168888	0.0197527	Lsd-1	Lipid storage droplet-1
FBgn0032805	6.41863	-0.557733	1.67636	1.58762e-05	0.00204524	5.70586	2.13068	0.000182603	0.0207733	CG10337	Cytochrome b561 Domain
FBgn0034870	4.49431	-0.618093	1.64155	0.000122034	0.0116292	3.71051	2.20887	0.00016365	0.019473	CG13559	LPS-induced tumour necrosis factor alpha factor
FBgn0032669	7.3959	-0.704791	1.6367	8.91155e-06	0.00125239	6.8276	2.24193	6.98148e-05	0.0092752	CG15155	Acyl-CoA N-acyltransferase-Domain (Interpro)
FBgn0039470	5.65238	-0.925629	1.62685	2.82602e-05	0.00341899	4.594	2.58841	1.86101e-05	0.00330727	CG6296	Vespid Venom Allergen Phospholipase A1 Domain
FBgn0033453	8.23474	-0.689903	1.60851	5.03454e-06	0.000743037	7.4108	2.27564	4.572e-05	0.00672723	CG1667	Stimulator of interferon genes protein (Interpro)
FBgn0030925	7.03956	-0.355345	1.59729	3.9807e-05	0.00457715	6.67489	1.95931	0.000233548	0.0255669	CG6361	Disulphide Knot CLIP
FBgn0033789	4.2957	-0.758036	1.58178	0.000504618	0.0385756	3.27459	2.38718	0.000267205	0.0285659	CG13324	Unknown
FBgn0039091	6.11267	-0.903293	1.54053	1.6502e-05	0.00210635	4.99101	2.53299	1.05597e-05	0.00206428	CG10182	Acyltransferase 3-Like (Interpro)
FBgn0004396	8.89357	-0.695936	1.38334	0.000110703	0.0107707	8.10319	2.05156	0.000410418	0.0409938	CrebA	cAMP Response Element Binding Protein A
FBgn0035176	8.32044	-0.669657	1.36713	7.46977e-05	0.00775574	7.34481	2.09779	0.000166067	0.0195902	CG13905	Insect Allergen-Related (Interpro)
FBgn0031317	7.98927	-0.912342	1.36474	1.18474e-05	0.00155503	6.88117	2.25192	3.35497e-05	0.0054654	CG5118	Ankyrin repeat-containing domain
FBgn0262481	5.55835	-0.696899	1.34854	0.000473118	0.0363673	4.92769	2.02047	0.000285532	0.0302885	CG43071	lincRNA.347
FBgn0039022	7.13835	-0.899809	1.1744	0.000102703	0.0101341	5.99279	2.05645	9.54091e-05	0.0122017	CG4725	Peptidase M13
FBgn0035781	9.67759	0.779055	-1.33067	0.000333535	0.0269795	10.7585	-2.25591	0.000141898	0.017493	CG8560	Proteinase Inhibitor Propeptide
FBgn0043783	10.8827	0.929373	-1.40967	0.000185687	0.0161467	11.9357	-2.40194	0.000236464	0.0256807	CG32444	Carbohydrate Binding Domain
FBgn0003358	10.4951	0.858521	-1.45686	0.000167382	0.0154224	12.1154	-2.82987	1.98026e-05	0.00343011	Jon99Ci	Jonah 99Ci
FBgn0034276	6.66402	0.767889	-1.51325	6.2298e-05	0.00671901	7.28863	-2.25609	2.60899e-05	0.00440759	CG6385	Glycine Cleavage T-Protein/YgfZ
FBgn0035189	9.17207	0.622631	-1.58601	0.000114556	0.0110682	10.1025	-2.39203	3.35206e-05	0.0054654	CG9119	Unknown
FBgn0023495	5.61487	0.550858	-1.67015	0.000391438	0.0311204	6.1619	-2.19741	0.00012605	0.0156806	Lip3	Lipase-3
FBgn0036995	7.61753	0.959201	-1.68173	1.36449e-06	0.000231514	8.41539	-2.63414	1.41196e-06	0.000364553	CG5195	Artichoke
FBgn0031417	8.96936	0.372483	-1.78848	0.000253365	0.0212353	9.77826	-2.53792	4.68982e-05	0.00682718	CG3597	NAD(P)-Binding Domain
FBgn0036996	8.15705	0.124768	-1.90128	0.000177205	0.0157131	8.78649	-2.22426	3.46998e-05	0.00558626	mag	Magro
FBgn0030737	9.88605	0.252028	-1.958	0.000150262	0.0139373	10.5535	-2.50181	3.93934e-05	0.00619609	CG9914	3-Hydroxyacyl-CoA Dehydrogenase Activity
FBgn0051089	5.36429	0.449191	-2.11301	0.000170919	0.0156447	5.96144	-2.58542	4.97197e-05	0.00701407	CG31089	Alpha/Beta Hydrolase-Domain
FBgn0038702	11.4066	0.0449769	-2.48198	2.08681e-05	0.00261565	11.9723	-2.81059	1.09083e-05	0.00210239	CG3739	Peptidase S28-Like
FBgn0032069	10.8036	-0.483464	-2.58354	3.64453e-05	0.00426103	10.8807	-2.43896	4.05903e-05	0.00620788	CG9468	Lysosomal α-Mannosidase VI
FBgn0032068	9.99637	0.176471	-2.81554	1.75524e-07	3.64487e-05	10.7853	-3.32577	3.93048e-08	1.62984e-05	CG9466	Alpha-Mannosidase Activity
FBgn0036262	12.6101	0.530276	-2.98635	2.45063e-08	6.0885e-06	13.0857	-3.51363	4.61969e-07	0.00014048	CG6910	Inositol Oxygenase
FBgn0024289	10.7416	0.85014	-3.07902	5.3349e-10	1.90319e-07	11.8519	-4.08476	2.64054e-09	1.44533e-06	Sodh-1	Sorbitol Dehydrogenase 1
FBgn0051091	6.3296	0.929068	-3.20098	1.42829e-10	5.51993e-08	7.6236	-3.89102	8.14831e-10	5.06825e-07	CG31091	Alpha/Beta Hydrolase Domain

## Sheet: DE.Gene.Lists
Factor1.Symbiotic_vs_Uninfected	Factor1.HbAxenic_vs_Uninfected	Factor1.TT01_vs_Uninfected	Factor2.HbAxenic_vs_Symbiotic	Factor2.TT01_vs_Symbiotic	Factor2.TT01_vs_HbAxenic
FBgn0051354	FBgn0042118	FBgn0260954	FBgn0262683	FBgn0263096	FBgn0010388
FBgn0042118	FBgn0051354	FBgn0051576	FBgn0000356	FBgn0000357	FBgn0052185
FBgn0051576	FBgn0051576	FBgn0051354	FBgn0051928	FBgn0052185	FBgn0041579
FBgn0004240	FBgn0020638	FBgn0042118	FBgn0054040	FBgn0261501	FBgn0261501
FBgn0020638	FBgn0054040	FBgn0261501	FBgn0020638	FBgn0000355	FBgn0004240
FBgn0052185	FBgn0039441	FBgn0004240	FBgn0000355	FBgn0262683	FBgn0038530
FBgn0261501	FBgn0034276	FBgn0052185	FBgn0028519	FBgn0004240	FBgn0028396
FBgn0041579	FBgn0028519	FBgn0000278	FBgn0263096	FBgn0041579	FBgn0000279
FBgn0012042	FBgn0004240	FBgn0041579	FBgn0028917	FBgn0028917	FBgn0044812
FBgn0041581	FBgn0263248	FBgn0010388	FBgn0051661	FBgn0012042	FBgn0013276
FBgn0010388	FBgn0012042	FBgn0012042	FBgn0000053	FBgn0000278	FBgn0014865
FBgn0000278	FBgn0052185	FBgn0034407	FBgn0020385	FBgn0010388	FBgn0013277
FBgn0034407	FBgn0000278	FBgn0041581	FBgn0032303	FBgn0038530	FBgn0031701
FBgn0000279	FBgn0086611	FBgn0262881	FBgn0013278	FBgn0034407	FBgn0263096
FBgn0054040	FBgn0041579	FBgn0038530	FBgn0051664	FBgn0050098	FBgn0041581
FBgn0263248	FBgn0261501	FBgn0053468	FBgn0039319	FBgn0041581	FBgn0262794
FBgn0014865	FBgn0034407	FBgn0014865	FBgn0038292	FBgn0053468	FBgn0262881
FBgn0033830	FBgn0023495	FBgn0043578	FBgn0032002	FBgn0262794	FBgn0000278
FBgn0262881	FBgn0086519	FBgn0000279	FBgn0030262	FBgn0042187	FBgn0012042
FBgn0043578	FBgn0036470	FBgn0013278	FBgn0031248	FBgn0051928	FBgn0000357
FBgn0034276	FBgn0038257	FBgn0013276	FBgn0051041	FBgn0051576	FBgn0034407
FBgn0039441	FBgn0036997	FBgn0262794	FBgn0261989	FBgn0262881	FBgn0053468
FBgn0013278	FBgn0041581	FBgn0263096	FBgn0037975	FBgn0000356	FBgn0044810
FBgn0013276	FBgn0036995	FBgn0031701	FBgn0262881	FBgn0000276	FBgn0000355
FBgn0013279	FBgn0039436	FBgn0013279	FBgn0043578	FBgn0043578	FBgn0043578
FBgn0023495	FBgn0051091	FBgn0030904	FBgn0031490	FBgn0028396	FBgn0004431
FBgn0028853	FBgn0039475	FBgn0010041	FBgn0030041	FBgn0044812	FBgn0038914
FBgn0028519	FBgn0039452	FBgn0050098	FBgn0001981	FBgn0010041	FBgn0052368
FBgn0032068	FBgn0013279	FBgn0033153	FBgn0052107	FBgn0014865	FBgn0050098
FBgn0038530	FBgn0032068	FBgn0000276	FBgn0261501	FBgn0032303	FBgn0031034
FBgn0034328	FBgn0035412	FBgn0044812	FBgn0034296	FBgn0013277	FBgn0051410
FBgn0036110	FBgn0003358	FBgn0028396	FBgn0052185	FBgn0031701	FBgn0051576
FBgn0033999	FBgn0036110	FBgn0020638	FBgn0036320	FBgn0000279	FBgn0034317
FBgn0051091	FBgn0035476	FBgn0037974	FBgn0039768	FBgn0030904	FBgn0262007
FBgn0039452	FBgn0039434	FBgn0013277	FBgn0038530	FBgn0030438	FBgn0052279
FBgn0038257	FBgn0024289	FBgn0010038	FBgn0031033	FBgn0044810	FBgn0051901
FBgn0039475	FBgn0032066	FBgn0262531	FBgn0038914	FBgn0262721	FBgn0000276
FBgn0262794	FBgn0039474	FBgn0033928	FBgn0037850	FBgn0262531	FBgn0053532
FBgn0032069	FBgn0000053	FBgn0262721	FBgn0036948	FBgn0053460	FBgn0262141
FBgn0032066	FBgn0000052	FBgn0033204	FBgn0037562	FBgn0051661	FBgn0010041
FBgn0015035	FBgn0033296	FBgn0034328	FBgn0053926	FBgn0040609	FBgn0030041
FBgn0086611	FBgn0261575	FBgn0053542	FBgn0034289	FBgn0033593	FBgn0051813
FBgn0036470	FBgn0020385	FBgn0038838	FBgn0041581	FBgn0013276	FBgn0040609
FBgn0036997	FBgn0036262	FBgn0037975	FBgn0037396	FBgn0262609	FBgn0039239
FBgn0035476	FBgn0022359	FBgn0033205	FBgn0262141	FBgn0030051	FBgn0037850
FBgn0039474	FBgn0036639	FBgn0033945	FBgn0039239	FBgn0053494	FBgn0262721
FBgn0036995	FBgn0043578	FBgn0001230	FBgn0261567	FBgn0038914	FBgn0262366
FBgn0003922	FBgn0262881	FBgn0054040	FBgn0034647	FBgn0038299	FBgn0028917
FBgn0036262	FBgn0013278	FBgn0037724	FBgn0031034	FBgn0034511	FBgn0030904
FBgn0035412	FBgn0051089	FBgn0038299	FBgn0004240	FBgn0033153	FBgn0037396
FBgn0037974	FBgn0030588	FBgn0034480	FBgn0052368	FBgn0028426	FBgn0033593
FBgn0051089	FBgn0082973	FBgn0262142	FBgn0031701	FBgn0040251	FBgn0040251
FBgn0000276	FBgn0065076	FBgn0034317	FBgn0051901	FBgn0033204	FBgn0038299
FBgn0003358	FBgn0010388	FBgn0044810	FBgn0262366	FBgn0263080	FBgn0030438
FBgn0031701	FBgn0037724	FBgn0035806	FBgn0013277	FBgn0033945	FBgn0030262
FBgn0086519	FBgn0261504	FBgn0039666	FBgn0052279	FBgn0263314	FBgn0036411
FBgn0002571	FBgn0032069	FBgn0039452	FBgn0041579	FBgn0033205	FBgn0042187
FBgn0034317	FBgn0054054	FBgn0001224	FBgn0044812	FBgn0053469	FBgn0053926
FBgn0005660	FBgn0037801	FBgn0005660	FBgn0036411	FBgn0038838	FBgn0046322
FBgn0024289	FBgn0033999	FBgn0036110	FBgn0051148	FBgn0041252	FBgn0013278
FBgn0082923	FBgn0031418	FBgn0262141	FBgn0028396	FBgn0033928	FBgn0037975
FBgn0054054	FBgn0082923	FBgn0054054	FBgn0053532	FBgn0052368	FBgn0053494
FBgn0261575	FBgn0037974	FBgn0031432	FBgn0014865	FBgn0039817	FBgn0033204
FBgn0030013	FBgn0043783	FBgn0037850	FBgn0051813	FBgn0046322	FBgn0034290
FBgn0033296	FBgn0034328	FBgn0263314	FBgn0034317	FBgn0031560	FBgn0032002
FBgn0065076	FBgn0003922	FBgn0031560	FBgn0262007	FBgn0031034	FBgn0034741
FBgn0001230	FBgn0002571	FBgn0034756	FBgn0051410	FBgn0261567	FBgn0051041
FBgn0053468	FBgn0030013	FBgn0263080	FBgn0010388	FBgn0259711	FBgn0036948
FBgn0035806	FBgn0036619	FBgn0053460	FBgn0261675	FBgn0030041	FBgn0053542
FBgn0030904	FBgn0028853	FBgn0263241	FBgn0004431	FBgn0051955	FBgn0035806
FBgn0036639	FBgn0015035	FBgn0035476	FBgn0013276	FBgn0010038	FBgn0034647
FBgn0082973	FBgn0003357	FBgn0261632	FBgn0000279	FBgn0000492	FBgn0036320
FBgn0033153	FBgn0014865	FBgn0053469		FBgn0033782	FBgn0030051
FBgn0051813	FBgn0030737	FBgn0259711		FBgn0034290	FBgn0032303
FBgn0039436	FBgn0000003	FBgn0030189		FBgn0030189	FBgn0010038
FBgn0037724	FBgn0003920	FBgn0028426		FBgn0037724	FBgn0263314
FBgn0003920	FBgn0000276	FBgn0028917		FBgn0032789	FBgn0039470
FBgn0020385	FBgn0035189	FBgn0015035		FBgn0262141	FBgn0053469
FBgn0037975	FBgn0031432	FBgn0036806		FBgn0262142	FBgn0051664
FBgn0031432	FBgn0033830	FBgn0029766		FBgn0013278	FBgn0033782
FBgn0262481	FBgn0032638	FBgn0033830		FBgn0041225	FBgn0039091
FBgn0000052	FBgn0002869	FBgn0051370		FBgn0035996	FBgn0031033
FBgn0030737	FBgn0031417	FBgn0034511		FBgn0037850	FBgn0031490
FBgn0010038	FBgn0033153	FBgn0038214		FBgn0038214	FBgn0041225
FBgn0000053	FBgn0035781	FBgn0000492		FBgn0034756	FBgn0053460
FBgn0013277	FBgn0262794	FBgn0261113		FBgn0053542	FBgn0033928
FBgn0033928	FBgn0030904	FBgn0037936		FBgn0034741	FBgn0034289
FBgn0037936	FBgn0040487	FBgn0031471		FBgn0043364	FBgn0052107
FBgn0034480	FBgn0001230	FBgn0262481		FBgn0034480	FBgn0035743
FBgn0022359	FBgn0001224	FBgn0041225		FBgn0051686	FBgn0259711
FBgn0003357	FBgn0032587	FBgn0041184		FBgn0037975	FBgn0033789
FBgn0036619	FBgn0026320	FBgn0030051		FBgn0041710	FBgn0262838
FBgn0031418	FBgn0034647	FBgn0031643		FBgn0035806	FBgn0261675
FBgn0029766	FBgn0040251	FBgn0035412		FBgn0051370	FBgn0037562
FBgn0032587	FBgn0050281	FBgn0032638		FBgn0260746	FBgn0039114
FBgn0038299	FBgn0259713	FBgn0051813		FBgn0037345	FBgn0033453
FBgn0039434	FBgn0044810	FBgn0053494		FBgn0043791	FBgn0031317
FBgn0038147	FBgn0052107	FBgn0050374		FBgn0262838	FBgn0032669
FBgn0050280	FBgn0044812	FBgn0259710		FBgn0038147	FBgn0034870
FBgn0031248	FBgn0037396	FBgn0262838		FBgn0036806	FBgn0034296
FBgn0033760	FBgn0028396	FBgn0014466		FBgn0030262	FBgn0261989
FBgn0034290	FBgn0050280	FBgn0027836		FBgn0051901	FBgn0030189
FBgn0053530	FBgn0033593	FBgn0259147		FBgn0050280	FBgn0038292
FBgn0038611	FBgn0030438	FBgn0052195		FBgn0039239	FBgn0039319
FBgn0039091	FBgn0031490	FBgn0040251		FBgn0263241	FBgn0032789
FBgn0261675	FBgn0259237	FBgn0028978		FBgn0038953	FBgn0031248
FBgn0259713	FBgn0262007	FBgn0030438		FBgn0037396	FBgn0032805
FBgn0033782	FBgn0034296	FBgn0083972		FBgn0063493	FBgn0041710
FBgn0050272	FBgn0050272	FBgn0037345		FBgn0039114	FBgn0035176
FBgn0030438	FBgn0051661	FBgn0050273		FBgn0038290	FBgn0039022
FBgn0030098	FBgn0033789	FBgn0032805		FBgn0032805	FBgn0004396
FBgn0051410	FBgn0030041	FBgn0262570		FBgn0259710	FBgn0262481
FBgn0031034	FBgn0042187	FBgn0039441		FBgn0033821	FBgn0260746
FBgn0040609	FBgn0038292	FBgn0051955		FBgn0041184	FBgn0030925
FBgn0034289	FBgn0039239	FBgn0034741		FBgn0051664	FBgn0038095
FBgn0039470	FBgn0052203	FBgn0038953		FBgn0034870	FBgn0085360
FBgn0039114	FBgn0038973	FBgn0032587		FBgn0032669	FBgn0259715
FBgn0037323	FBgn0051148	FBgn0030925		FBgn0039470	FBgn0035779
FBgn0259998	FBgn0034290	FBgn0039319		FBgn0051633	FBgn0023495
FBgn0000427	FBgn0036948	FBgn0038595		FBgn0050281	FBgn0036996
FBgn0028917	FBgn0029696	FBgn0001168		FBgn0033453	FBgn0035781
FBgn0086266	FBgn0250836	FBgn0046322		FBgn0034312	FBgn0034276
FBgn0038914	FBgn0262366	FBgn0051694		FBgn0030925	FBgn0038257
FBgn0040069	FBgn0030148	FBgn0262007		FBgn0033789	FBgn0039777
FBgn0032669	FBgn0033782	FBgn0041710		FBgn0032002	FBgn0035189
FBgn0003983	FBgn0036320	FBgn0033593		FBgn0051041	FBgn0043783
FBgn0030270	FBgn0053926	FBgn0063493		FBgn0013279	FBgn0032069
FBgn0014076	FBgn0031033	FBgn0037906		FBgn0039091	FBgn0020385
FBgn0042187	FBgn0261567	FBgn0038290		FBgn0036876	FBgn0035666
FBgn0029696	FBgn0040609	FBgn0260746		FBgn0262007	FBgn0030737
FBgn0051661	FBgn0030262	FBgn0032935		FBgn0052373	FBgn0031417
FBgn0051926	FBgn0053532	FBgn0035996		FBgn0028985	FBgn0020638
FBgn0262683	FBgn0053530	FBgn0086611		FBgn0262366	FBgn0051089
FBgn0262609	FBgn0030929	FBgn0262683		FBgn0034317	FBgn0036995
FBgn0052751	FBgn0038611	FBgn0250869		FBgn0004431	FBgn0054040
FBgn0032789	FBgn0039091	FBgn0243512		FBgn0037936	FBgn0038702
FBgn0032788	FBgn0033760	FBgn0038083		FBgn0052279	FBgn0003358
FBgn0041252	FBgn0031248	FBgn0051633		FBgn0001168	FBgn0032068
FBgn0032303	FBgn0052368	FBgn0010113		FBgn0053532	FBgn0036262
FBgn0000358	FBgn0038098	FBgn0034312		FBgn0004396	FBgn0028519
FBgn0051928	FBgn0037323	FBgn0033519		FBgn0040069	FBgn0051091
FBgn0000357	FBgn0036411	FBgn0053192		FBgn0035176	FBgn0024289
FBgn0000356	FBgn0032788	FBgn0051216		FBgn0031317
FBgn0000355	FBgn0051901	FBgn0034605		FBgn0031490
	FBgn0039114	FBgn0022355		FBgn0262481
	FBgn0037562	FBgn0036997		FBgn0053926
	FBgn0000427	FBgn0261567		FBgn0036320
	FBgn0051041	FBgn0001981		FBgn0039319
	FBgn0030098	FBgn0036240		FBgn0052107
	FBgn0032127	FBgn0028985		FBgn0051813
	FBgn0000356	FBgn0039209		FBgn0051410
	FBgn0051926	FBgn0039817		FBgn0001981
	FBgn0051928	FBgn0034276		FBgn0039022
	FBgn0032789	FBgn0033110		FBgn0037906
	FBgn0039470	FBgn0039316		FBgn0031033
	FBgn0259998	FBgn0037396		FBgn0036411
	FBgn0086266	FBgn0033821		FBgn0034647
	FBgn0003983	FBgn0039023		FBgn0036948
	FBgn0000358	FBgn0033926		FBgn0031248
	FBgn0031034	FBgn0002869		FBgn0261989
	FBgn0032669	FBgn0260747		FBgn0038292
	FBgn0041252	FBgn0039022		FBgn0035781
	FBgn0052751	FBgn0031678		FBgn0043783
	FBgn0032303	FBgn0039474		FBgn0020385
	FBgn0004431	FBgn0263081		FBgn0003358
	FBgn0030270	FBgn0034870		FBgn0034276
	FBgn0040069	FBgn0032002		FBgn0035189
	FBgn0034289	FBgn0051664		FBgn0023495
	FBgn0038914	FBgn0038842		FBgn0036995
	FBgn0000355	FBgn0035176		FBgn0065076
	FBgn0014076	FBgn0030041		FBgn0031417
	FBgn0052279	FBgn0013702		FBgn0036996
	FBgn0262609	FBgn0052369		FBgn0039768
	FBgn0261675	FBgn0052368		FBgn0033999
	FBgn0000357	FBgn0036875		FBgn0030737
	FBgn0051410	FBgn0086519		FBgn0028519
		FBgn0031317		FBgn0051089
		FBgn0039239		FBgn0038702
		FBgn0039044		FBgn0032069
		FBgn0036290		FBgn0026320
		FBgn0034647		FBgn0032068
		FBgn0025628		FBgn0036262
		FBgn0259936		FBgn0024289
		FBgn0000395		FBgn0051091
		FBgn0053532
		FBgn0042187
		FBgn0263248
		FBgn0040609
		FBgn0043364
		FBgn0037151
		FBgn0039475
		FBgn0030261
		FBgn0033453
		FBgn0051686
		FBgn0023495
		FBgn0052373
		FBgn0262366
		FBgn0050269
		FBgn0261989
		FBgn0039436
		FBgn0036470
		FBgn0261504
		FBgn0038257
		FBgn0052512
		FBgn0052107
		FBgn0051288
		FBgn0051041
		FBgn0036876
		FBgn0004396
		FBgn0051901
		FBgn0031490
		FBgn0004431
		FBgn0051091
		FBgn0000427
		FBgn0032789
		FBgn0036996
		FBgn0024289
		FBgn0086266
		FBgn0003983
		FBgn0041252
		FBgn0014076
		FBgn0030098
		FBgn0038702
		FBgn0051926
		FBgn0038611
		FBgn0040487
		FBgn0032127
		FBgn0000356
		FBgn0085249
		FBgn0026320
		FBgn0032788
		FBgn0052751
		FBgn0053530
		FBgn0037323
		FBgn0052203
		FBgn0030270
		FBgn0000358
		FBgn0029696
		FBgn0259713
